# Supplementary material for: Prediction of ultra-high-order antibiotic combinations based on pairwise interactions
Source: PLoS Comput Biol. 2019 Jan 30;15(1):e1006774. doi: 10.1371/journal.pcbi.1006774 (PMC6370231; doi:10.1371/journal.pcbi.1006774)
Supplement: S1 Data — Doses increase linearly; the maximal dose is in Table 1 and Table 2. We conducted five different experiments: (1) allpairsof10Ecoli—the effect of all pair combinations of ten antibiotics on Ecoli growth. (2) allpairsof10Mtb—the effect of all pair combinations of ten antibiotics on MTB growth. (3) Ecoli030817—the effect of 20 three antibiotics combinations on Ecoli growth. (4) Ecoli0609—the effect of up to five antibiotics combinations on Ecoli growth. (5) Mtb0609results—the effect of up to five antibiotics combinations on MTB growth. (6) 0822 –(a) 0822platessetup—the setup of up to 10 antibiotics combinations on Ecoli growth. (b)-(d) 0822rep1/2/3/—the results of three replicates of the experiment. (ZIP) [file pcbi.1006774.s012.zip › DataForPaper/0822platessetup.xlsx]

## Sheet: 1
	drugs
1	1
2	2
3	3
4	4
5	8
6	10
7	1	2
8	1	3
9	1	4
10	1	8
11	1	10
12	2	3
13	2	4
14	2	8
15	2	10
16	3	4
17	3	8
18	3	10
19	4	8
20	4	10
21	8	10
22

## Sheet: 2
	drugs
1	3
2	4
3	6
4	7
5	9
6	10
7	3	4
8	3	6
9	3	7
10	3	9
11	3	10
12	4	6
13	4	7
14	4	9
15	4	10
16	6	7
17	6	9
18	6	10
19	7	9
20	7	10
21	9	10
22

## Sheet: 3
	drugs
1	1
2	3
3	4
4	6
5	7
6	1	3
7	1	4
8	1	6
9	1	7
10	3	4
11	3	6
12	3	7
13	4	6
14	4	7
15	6	7
16	1	3	4	6
17	1	3	6	7
18	1	3	4	7
19	1	4	6	7
20	3	4	6	7
21	1	3	4	6	7
22	1	3	4	6	7

## Sheet: 4
	drugs
1	3
2	6
3	7
4	9
5	10
6	3	6
7	3	7
8	3	9
9	3	10
10	6	7
11	6	9
12	6	10
13	7	9
14	7	10
15	9	10
16	3	6	7	9
17	3	6	7	10
18	3	6	9	10
19	3	7	9	10
20	6	7	9	10
21	3	6	7	9	10
22	3	6	7	9	10

## Sheet: 5
	drugs
1	1
2	2
3	3
4	4
5	5
6	6
7	7
8	8
9	9
10	10
11	1	3	4	8
12	1	2	4	8
13	1	4	8	10
14	1	4	8	9
15	1	3	7	8
16	1	5	6	7
17	1	3	5	10
18	1	5	8	9
19	1	6	7	8
20	1	6	7	9
21	3	5	6	8
22	3	4	7	10

## Sheet: 6
	drugs
1	1
2	2
3	3
4	4
5	5
6	6
7	7
8	8
9	9
10	10
11	1	3	4	6	8
12	1	3	5	6	7
13	1	3	4	8	9
14	1	3	4	5	9
15	1	5	6	7	10
16	2	3	6	8	9
17	1	6	7	8	10
18	2	3	6	7	9
19	2	6	7	9	10
20	4	5	7	8	9
21	5	6	7	8	9
22	6	7	8	9	10

## Sheet: 7
	drugs
1	1
2	2
3	3
4	4
5	5
6	6
7	7
8	8
9	9
10	10
11	1	3	4	6	7	8
12	1	3	4	5	6	7
13	1	3	5	6	7	8
14	1	3	4	5	8	9
15	1	3	6	8	9	10
16	1	5	7	8	9	10
17	1	4	5	6	7	8
18	1	4	6	7	8	9
19	1	4	6	7	8	10
20	1	6	7	8	9	10
21	4	5	6	7	9	10
22	4	5	6	7	8	10

## Sheet: 8
	drugs
1	1
2	2
3	3
4	4
5	5
6	6
7	7
8	8
9	9
10	10
11	1	3	4	6	7	8	10
12	1	3	4	5	6	8	10
13	1	3	4	5	6	9	10
14	1	3	5	6	8	9	10
15	1	3	4	5	6	7	8
16	1	3	5	6	7	8	10
17	1	3	5	7	8	9	10
18	1	5	6	7	8	9	10
19	1	2	3	5	7	8	10
20	1	4	5	6	7	8	10
21	2	3	4	6	7	8	10
22	2	4	5	6	7	8	10

## Sheet: 9
	drugs
1	1
2	2
3	3
4	4
5	5
6	6
7	7
8	8
9	9
10	10
11	1	3	4	5	6	8	9	10
12	1	2	3	5	6	7	8	9
13	1	3	4	5	6	7	8	10
14	1	3	4	5	7	8	9	10
15	1	3	5	6	7	8	9	10
16	1	3	4	5	6	7	8	9
17	1	3	4	5	6	7	9	10
18	1	3	4	6	7	8	9	10
19	1	4	5	6	7	8	9	10
20	1	2	3	4	5	7	8	10
21	1	2	4	5	6	7	8	10
22	2	3	4	5	6	7	8	10

## Sheet: 10
	drugs
1	1
2	2
3	3
4	4
5	5
6	6
7	7
8	8
9	9
10	10
11		2	3	4	5	6	7	8	9	10
12	1		3	4	5	6	7	8	9	10
13	1	2		4	5	6	7	8	9	10
14	1	2	3		5	6	7	8	9	10
15	1	2	3	4		6	7	8	9	10
16	1	2	3	4	5		7	8	9	10
17	1	2	3	4	5	6		8	9	10
18	1	2	3	4	5	6	7		9	10
19	1	2	3	4	5	6	7	8		10
20	1	2	3	4	5	6	7	8	9
21	1	2	3	4	5	6	7	8	9	10
22	1	2	3	4	5	6	7	8	9	10
