# Supplementary material for: Prediction of ultra-high-order antibiotic combinations based on pairwise interactions
Source: PLoS Comput Biol. 2019 Jan 30;15(1):e1006774. doi: 10.1371/journal.pcbi.1006774 (PMC6370231; doi:10.1371/journal.pcbi.1006774)
Supplement: S1 Data — Doses increase linearly; the maximal dose is in Table 1 and Table 2. We conducted five different experiments: (1) allpairsof10Ecoli—the effect of all pair combinations of ten antibiotics on Ecoli growth. (2) allpairsof10Mtb—the effect of all pair combinations of ten antibiotics on MTB growth. (3) Ecoli030817—the effect of 20 three antibiotics combinations on Ecoli growth. (4) Ecoli0609—the effect of up to five antibiotics combinations on Ecoli growth. (5) Mtb0609results—the effect of up to five antibiotics combinations on MTB growth. (6) 0822 –(a) 0822platessetup—the setup of up to 10 antibiotics combinations on Ecoli growth. (b)-(d) 0822rep1/2/3/—the results of three replicates of the experiment. (ZIP) [file pcbi.1006774.s012.zip › DataForPaper/0822rep1.xlsx]

## Sheet: 1
0.965	0.967	0.915	0.67	0.548	0.433	0.394	0.434	0.168	0.126	0.051	0.05	0.048	0.046
0.961	0.513	0.435	0.383	0.376	0.252	0.237	0.302	0.291	0.267	0.233	0.264	0.259	0.247
0.916	0.91	1.004	0.498	0.312	0.269	0.221	0.202	0.197	0.179	0.166	0.205	0.078	0.12
1.038	0.724	0.524	0.373	0.323	0.276	0.241	0.202	0.193	0.152	0.058	0.055	0.053	0.049
0.915	0.707	0.617	0.607	0.507	0.364	0.346	0.155	0.192	0.14	0.084	0.058	0.064	0.653
0.95	0.769	0.553	0.37	0.402	0.354	0.312	0.209	0.202	0.128	0.098	0.085	0.099	0.075
0.908	0.587	0.498	0.448	0.396	0.316	0.187	0.132	0.1	0.135	0.134	0.17	0.159	0.156
0.991	0.969	0.842	0.662	0.281	0.169	0.119	0.11	0.113	0.161	0.052	0.053	0.051	0.079
0.936	0.824	0.752	0.617	0.524	0.309	0.213	0.092	0.138	0.146	0.16	0.099	0.082	0.057
0.958	0.857	0.627	0.537	0.543	0.468	0.283	0.308	0.291	0.199	0.07	0.074	0.056	0.053
0.958	0.882	0.765	0.665	0.544	0.408	0.202	0.255	0.231	0.114	0.057	0.054	0.065	0.06
0.951	0.629	0.512	0.426	0.373	0.273	0.241	0.239	0.174	0.164	0.146	0.158	0.163	0.16
1.032	0.546	0.453	0.376	0.335	0.287	0.297	0.282	0.258	0.226	0.224	0.199	0.176	0.091
0.957	0.622	0.44	0.447	0.397	0.283	0.249	0.263	0.327	0.433	0.29	0.074	0.064	0.056
0.948	0.556	0.417	0.329	0.306	0.273	0.216	0.218	0.14	0.212	0.072	0.067	0.058	0.057
0.917	0.835	0.779	0.616	0.518	0.388	0.336	0.265	0.253	0.246	0.145	0.088	0.089	0.089
0.969	0.859	0.764	0.588	0.606	0.611	0.543	0.514	0.438	0.346	0.251	0.249	0.22	0.172
0.976	0.898	0.75	0.634	0.549	0.462	0.359	0.426	0.406	0.401	0.331	0.245	0.211	0.151
0.953	0.743	0.56	0.45	0.407	0.307	0.226	0.207	0.164	0.077	0.057	0.056	0.053	0.054
1.041	0.768	0.538	0.413	0.258	0.284	0.232	0.144	0.074	0.055	0.049	0.052	0.052	0.048
1.027	0.799	0.664	0.462	0.369	0.353	0.267	0.173	0.064	0.055	0.056	0.049	0.052	0.052
0.896	0.92	1.009	1.004	0.947	0.924	1.022	0.948	0.947	0.967	0.96	0.973	0.981	1.03

## Sheet: 2
0.957	0.739	0.826	0.426	0.508	0.359	0.247	0.191	0.221	0.163	0.132	0.16	0.15	0.079
0.922	0.813	0.569	0.432	0.3	0.31	0.262	0.249	0.229	0.208	0.168	0.171	0.066	0.055
0.833	1.058	1.07	1.014	0.714	0.555	0.418	0.405	0.245	0.262	0.072	0.1	0.065	0.056
0.882	0.805	0.867	0.578	0.39	0.53	0.33	0.182	0.146	0.106	0.101	0.095	0.162	0.064
0.943	0.435	0.432	0.438	0.394	0.318	0.199	0.142	0.064	0.052	0.053	0.048	0.05	0.048
1.022	0.762	0.597	0.445	0.415	0.398	0.357	0.307	0.232	0.198	0.14	0.1	0.092	0.073
0.934	0.861	0.743	0.647	0.535	0.381	0.333	0.347	0.306	0.287	0.203	0.155	0.141	0.116
0.992	0.858	0.874	1.039	0.993	0.678	0.397	0.405	0.341	0.223	0.129	0.208	0.131	0.139
0.904	0.903	0.985	0.749	0.621	0.489	0.422	0.285	0.282	0.206	0.228	0.254	0.226	0.128
0.82	0.665	0.519	0.382	0.435	0.444	0.433	0.375	0.364	0.337	0.28	0.227	0.25	0.184
0.936	0.795	0.795	0.761	0.59	0.503	0.464	0.387	0.393	0.36	0.37	0.295	0.225	0.199
0.966	0.75	0.802	0.705	0.601	0.577	0.544	0.465	0.368	0.317	0.265	0.329	0.235	0.231
0.777	0.861	0.797	0.587	0.552	0.473	0.414	0.353	0.332	0.327	0.335	0.298	0.321	0.266
0.886	0.528	0.514	0.412	0.378	0.298	0.245	0.114	0.05	0.048	0.049	0.049	0.047	0.048
0.942	0.778	0.605	0.476	0.39	0.302	0.281	0.248	0.208	0.098	0.069	0.06	0.057	0.05
0.93	1.104	0.899	1.073	0.744	0.741	0.529	0.499	0.45	0.36	0.375	0.163	0.059	0.066
0.973	0.617	0.577	0.396	0.451	0.417	0.394	0.37	0.365	0.222	0.263	0.218	0.127	0.087
0.951	0.795	0.822	0.756	0.69	0.598	0.48	0.435	0.321	0.308	0.335	0.317	0.332	0.214
0.88	0.614	0.569	0.403	0.463	0.486	0.434	0.418	0.386	0.394	0.246	0.101	0.081	0.063
0.821	0.823	0.792	0.707	0.584	0.518	0.438	0.293	0.37	0.367	0.36	0.181	0.184	0.228
0.732	0.618	0.401	0.42	0.417	0.406	0.279	0.129	0.091	0.059	0.058	0.052	0.048	0.083
0.974	0.931	0.947	0.922	0.951	0.968	0.936	0.892	0.773	0.889	0.88	0.952	0.941	0.869

## Sheet: 3
0.954	0.983	0.873	0.892	0.73	0.693	0.581	0.387	0.384	0.385	0.394	0.328	0.156	0.093
0.964	0.892	0.896	0.992	0.714	0.494	0.252	0.28	0.252	0.269	0.208	0.197	0.178	0.188
0.889	0.83	0.651	0.55	0.381	0.317	0.322	0.312	0.284	0.247	0.225	0.202	0.189	0.137
0.875	1.098	1.165	1.162	0.686	0.494	0.447	0.384	0.319	0.281	0.148	0.185	0.333	0.062
0.902	0.96	0.93	0.792	0.622	0.581	0.493	0.457	0.394	0.206	0.12	0.104	0.09	0.093
0.958	0.885	0.879	0.762	0.347	0.507	0.357	0.192	0.201	0.113	0.096	0.077	0.1	0.11
0.949	0.864	0.821	0.78	0.672	0.593	0.544	0.388	0.311	0.193	0.129	0.07	0.102	0.142
0.91	1.084	1.03	0.938	0.935	0.845	0.79	0.586	0.593	0.541	0.557	0.436	0.33	0.052
0.903	0.945	0.947	1.004	0.829	0.697	0.552	0.494	0.34	0.241	0.22	0.204	0.164	0.165
0.957	0.837	0.812	0.744	0.653	0.574	0.397	0.353	0.33	0.342	0.295	0.258	0.288	0.158
0.932	0.979	1.054	1.042	1.129	1.118	0.928	0.563	0.536	0.433	0.333	0.275	0.285	0.135
0.951	1.004	1.023	1.039	0.803	0.568	0.448	0.37	0.345	0.328	0.315	0.302	0.256	0.23
0.898	0.9	0.813	0.78	0.695	0.645	0.586	0.539	0.482	0.403	0.383	0.359	0.328	0.34
0.905	0.855	0.815	0.722	0.692	0.568	0.515	0.434	0.413	0.35	0.33	0.313	0.296	0.247
0.975	1.054	1.08	1.078	1.046	0.777	0.804	0.501	0.451	0.418	0.383	0.217	0.208	0.14
0.896	0.889	0.856	0.836	0.815	0.625	0.526	0.312	0.256	0.271	0.244	0.112	0.098	0.104
1.018	1.023	1.074	0.998	1.092	0.801	0.551	0.367	0.263	0.23	0.191	0.134	0.099	0.085
0.916	0.886	0.859	0.841	0.816	0.622	0.449	0.364	0.329	0.305	0.216	0.082	0.073	0.067
0.925	0.941	0.922	0.845	0.82	0.836	0.804	0.781	0.741	0.719	0.665	0.535	0.556	0.289
0.89	0.878	0.884	0.866	0.835	0.821	0.725	0.704	0.426	0.397	0.361	0.408	0.392	0.374
1.045	0.907	0.881	0.909	0.865	0.789	0.591	0.486	0.314	0.321	0.306	0.248	0.184	0.141
0.942	0.895	0.893	0.905	0.88	0.795	0.588	0.522	0.336	0.328	0.312	0.288	0.148	0.135

## Sheet: 4
0.946	0.984	0.926	0.986	0.965	0.573	0.859	0.441	0.402	0.27	0.208	0.439	0.173	0.164
1.071	1.04	1.138	1.18	1.217	1.251	1.256	0.442	0.635	0.413	0.335	0.448	0.41	0.247
1.004	1.003	1.025	0.88	0.643	0.527	0.547	0.424	0.451	0.259	0.137	0.122	0.321	0.094
0.895	0.535	0.441	0.426	0.371	0.429	0.201	0.1	0.073	0.055	0.179	0.05	0.055	0.047
1.007	0.868	0.728	0.555	0.494	0.404	0.356	0.401	0.363	0.259	0.183	0.179	0.135	0.155
1.054	1.084	0.966	1.073	1.103	1.091	1.103	1.123	0.474	0.579	0.61	0.535	0.501	0.266
1.126	1.046	0.988	1.068	1.031	0.817	0.666	0.718	0.459	0.391	0.384	0.318	0.304	0.332
1.054	0.67	0.562	0.49	0.448	0.426	0.442	0.418	0.361	0.362	0.288	0.258	0.491	0.15
0.939	0.918	0.875	0.788	0.696	0.615	0.538	0.525	0.442	0.363	0.406	0.401	0.379	0.326
1.008	1.117	1.07	1.105	1.148	0.958	0.884	0.677	0.51	0.515	0.455	0.478	0.424	0.313
0.96	0.698	0.561	0.496	0.444	0.464	0.428	0.432	0.397	0.379	0.261	0.285	0.244	0.084
0.931	0.985	0.873	0.804	0.755	0.669	0.614	0.566	0.514	0.348	0.333	0.324	0.304	0.398
0.985	0.696	0.579	0.51	0.479	0.453	0.466	0.403	0.418	0.437	0.3	0.1	0.086	0.105
1.004	0.917	0.886	0.815	0.732	0.62	0.535	0.513	0.449	0.426	0.44	0.386	0.352	0.42
0.926	0.623	0.521	0.46	0.412	0.387	0.335	0.226	0.124	0.068	0.057	0.052	0.053	0.049
1.064	0.859	0.709	0.665	0.561	0.586	0.516	0.499	0.482	0.439	0.462	0.421	0.451	0.418
0.956	0.923	0.914	0.908	0.922	0.841	0.828	0.773	0.776	0.699	0.659	0.574	0.539	0.488
1.035	0.798	0.627	0.577	0.485	0.443	0.461	0.421	0.401	0.411	0.407	0.322	0.326	0.332
1.028	0.801	0.648	0.567	0.516	0.507	0.469	0.454	0.429	0.426	0.427	0.357	0.414	0.221
1.042	0.795	0.742	0.602	0.541	0.492	0.446	0.443	0.44	0.39	0.446	0.371	0.341	0.329
1.079	0.883	0.679	0.673	0.58	0.543	0.513	0.494	0.459	0.45	0.43	0.44	0.4	0.403
0.991	0.852	0.685	0.628	0.569	0.531	0.474	0.467	0.47	0.435	0.402	0.377	0.415	0.388

## Sheet: 5
0.894	0.853	0.82	0.675	0.53	0.364	0.387	0.293	0.121	0.283	0.05	0.048	0.049	0.05
0.962	0.513	0.413	0.395	0.374	0.237	0.232	0.279	0.295	0.266	0.246	0.229	0.235	0.247
0.911	0.886	0.765	0.381	0.332	0.329	0.215	0.233	0.188	0.175	0.197	0.145	0.115	0.129
0.941	0.746	0.544	0.338	0.281	0.258	0.231	0.204	0.209	0.11	0.067	0.064	0.05	0.054
0.871	0.973	0.902	0.854	0.667	0.611	0.576	0.582	0.577	0.463	0.361	0.129	0.077	0.067
0.981	1.193	1.148	0.965	0.522	0.518	0.34	0.27	0.164	0.228	0.063	0.056	0.063	0.053
0.962	0.918	0.791	0.611	0.511	0.474	0.255	0.205	0.114	0.09	0.387	0.083	0.079	0.293
0.965	0.756	0.617	0.608	0.543	0.397	0.354	0.248	0.096	0.091	0.065	0.058	0.055	0.052
0.902	0.573	0.446	0.455	0.424	0.362	0.533	0.104	0.069	0.052	0.052	0.057	0.051	0.049
0.918	0.811	0.602	0.456	0.355	0.348	0.323	0.241	0.168	0.22	0.117	0.087	0.08	0.069
0.899	0.824	0.762	0.575	0.413	0.383	0.312	0.275	0.167	0.124	0.199	0.182	0.165	0.13
0.97	0.685	0.579	0.422	0.363	0.368	0.332	0.274	0.203	0.225	0.249	0.219	0.182	0.168
0.964	0.828	0.733	0.569	0.441	0.399	0.349	0.294	0.255	0.2	0.148	0.094	0.054	0.059
0.908	0.781	0.567	0.441	0.414	0.397	0.299	0.249	0.218	0.173	0.05	0.05	0.052	0.056
0.974	0.925	0.844	0.792	0.599	0.467	0.466	0.488	0.388	0.295	0.263	0.205	0.154	0.131
0.961	0.984	1.018	1.049	0.981	0.964	0.802	0.463	0.313	0.27	0.281	0.192	0.204	0.138
0.926	0.916	0.887	0.877	0.804	0.685	0.534	0.419	0.389	0.383	0.442	0.392	0.394	0.11
1.002	0.741	0.627	0.563	0.521	0.52	0.511	0.48	0.493	0.421	0.192	0.079	0.052	0.05
0.894	1.001	1.07	0.772	0.631	0.744	0.526	0.41	0.369	0.276	0.251	0.257	0.266	0.096
0.879	0.826	0.731	0.677	0.585	0.48	0.426	0.372	0.281	0.232	0.231	0.227	0.091	0.052
0.942	0.971	0.914	0.742	0.65	0.63	0.62	0.651	0.596	0.594	0.603	0.57	0.503	0.441
0.94	0.884	0.777	0.646	0.554	0.451	0.39	0.358	0.355	0.267	0.236	0.22	0.132	0.133

## Sheet: 6
0.993	0.865	0.863	0.785	0.688	0.61	0.504	0.384	0.373	0.406	0.187	0.133	0.049	0.051
0.931	0.514	0.419	0.383	0.378	0.29	0.276	0.315	0.268	0.271	0.259	0.246	0.257	0.275
0.931	0.903	0.93	0.875	0.739	0.469	0.332	0.365	0.222	0.253	0.223	0.192	0.176	0.143
0.896	0.811	0.631	0.482	0.329	0.304	0.241	0.235	0.226	0.224	0.205	0.131	0.102	0.055
0.936	0.998	0.972	0.939	0.802	0.734	0.68	0.607	0.6	0.588	0.597	0.562	0.581	0.579
0.912	1.159	1.156	1.218	0.637	0.534	0.457	0.491	0.422	0.2	0.241	0.117	0.074	0.316
0.968	0.955	0.935	0.833	0.704	0.518	0.472	0.476	0.337	0.237	0.122	0.099	0.094	0.098
0.938	0.833	0.643	0.565	0.62	0.593	0.447	0.362	0.359	0.653	0.233	0.162	0.1	0.131
1.023	0.61	0.479	0.441	0.46	0.416	0.322	0.141	0.085	0.058	0.049	0.052	0.049	0.049
0.915	0.857	0.681	0.505	0.377	0.369	0.373	0.337	0.288	0.224	0.208	0.148	0.124	0.091
0.975	0.856	0.84	0.778	0.71	0.564	0.461	0.432	0.397	0.392	0.393	0.282	0.252	0.198
0.922	1.031	0.943	1.079	0.963	0.972	0.797	0.609	0.797	0.309	0.262	0.291	0.183	0.193
0.938	0.843	0.629	0.547	0.502	0.445	0.408	0.386	0.334	0.318	0.172	0.204	0.287	0.233
0.94	0.85	0.695	0.593	0.551	0.47	0.49	0.455	0.43	0.365	0.284	0.269	0.296	0.179
0.934	0.936	0.932	0.934	0.906	0.861	0.862	0.795	0.727	0.659	0.599	0.534	0.511	0.438
0.934	0.689	0.567	0.557	0.535	0.571	0.457	0.438	0.439	0.423	0.396	0.413	0.359	0.365
0.929	0.905	0.909	0.871	0.84	0.788	0.698	0.615	0.551	0.456	0.41	0.337	0.343	0.322
0.935	0.72	0.618	0.57	0.508	0.517	0.5	0.466	0.455	0.481	0.453	0.46	0.416	0.371
0.934	0.655	0.586	0.528	0.43	0.443	0.393	0.377	0.363	0.366	0.356	0.35	0.345	0.202
0.956	0.86	0.656	0.604	0.522	0.501	0.477	0.505	0.446	0.413	0.396	0.355	0.352	0.337
0.991	0.897	0.744	0.682	0.62	0.555	0.639	0.521	0.529	0.515	0.472	0.418	0.451	0.456
0.897	0.877	0.729	0.636	0.557	0.497	0.489	0.452	0.451	0.39	0.374	0.386	0.324	0.354

## Sheet: 7
0.987	0.93	0.97	0.822	0.772	0.658	0.523	0.362	0.44	0.396	0.547	0.177	0.096	0.267
0.949	0.554	0.507	0.421	0.39	0.4	0.387	0.266	0.236	0.253	0.284	0.247	0.265	0.288
0.969	0.985	0.914	0.942	1.101	0.753	0.999	0.613	0.308	0.189	0.256	0.222	0.186	0.264
0.961	0.841	0.656	0.534	0.398	0.316	0.242	0.268	0.266	0.202	0.216	0.195	0.162	0.179
0.953	0.948	1.009	0.987	0.86	0.823	0.745	0.743	0.674	0.62	0.628	0.596	0.582	0.482
0.972	1.122	1.153	1.173	1.02	1.278	0.807	0.546	0.905	0.769	0.306	0.55	0.248	0.194
0.95	1.111	0.967	0.913	0.658	0.542	0.503	0.502	0.43	0.286	0.183	0.099	0.099	0.096
0.95	0.952	0.683	0.614	0.642	0.534	0.437	0.448	0.394	0.438	0.232	0.231	0.109	0.196
1.014	0.558	0.454	0.459	0.42	0.342	0.223	0.091	0.059	0.05	0.051	0.051	0.056	0.048
0.984	0.765	0.58	0.366	0.405	0.345	0.303	0.215	0.169	0.125	0.136	0.1	0.079	0.073
0.953	0.941	0.878	0.89	0.867	0.784	0.692	0.632	0.556	0.511	0.5	0.389	0.379	0.313
1.009	0.965	0.931	0.926	0.889	0.911	0.884	0.834	0.705	0.755	0.643	0.428	0.438	0.312
1.02	0.962	1.079	1.108	1.013	1.208	0.841	0.706	0.681	0.5	0.601	0.504	0.368	0.393
0.947	0.897	0.695	0.64	0.539	0.49	0.484	0.445	0.443	0.431	0.395	0.36	0.301	0.328
0.969	0.865	0.727	0.612	0.527	0.487	0.463	0.459	0.393	0.411	0.373	0.279	0.337	0.292
1.07	0.897	0.712	0.622	0.546	0.512	0.482	0.455	0.443	0.426	0.428	0.291	0.24	0.116
0.975	0.93	0.943	0.857	0.835	0.789	0.784	0.766	0.748	0.731	0.678	0.58	0.6	0.577
0.971	0.92	0.786	0.669	0.583	0.516	0.531	0.48	0.471	0.417	0.429	0.392	0.341	0.299
1.021	0.934	0.862	0.849	0.733	0.716	0.61	0.596	0.472	0.427	0.416	0.37	0.362	0.223
0.946	0.874	0.761	0.629	0.559	0.527	0.48	0.45	0.413	0.425	0.373	0.334	0.364	0.393
0.956	0.901	0.705	0.598	0.548	0.508	0.451	0.425	0.416	0.437	0.407	0.266	0.303	0.292
0.993	0.934	0.896	0.849	0.749	0.709	0.649	0.573	0.507	0.413	0.417	0.386	0.408	0.428

## Sheet: 8
0.983	0.918	0.802	0.707	0.44	0.448	0.434	0.308	0.191	0.052	0.05	0.047	0.048	0.051
0.914	0.521	0.445	0.386	0.362	0.354	0.278	0.276	0.303	0.251	0.245	0.256	0.236	0.235
0.915	0.887	0.916	0.672	0.469	0.242	0.187	0.263	0.185	0.153	0.14	0.14	0.076	0.121
0.936	0.762	0.538	0.349	0.284	0.248	0.225	0.213	0.196	0.173	0.056	0.053	0.051	0.049
0.94	0.937	0.956	0.879	0.72	0.648	0.597	0.608	0.545	0.513	0.368	0.21	0.093	0.08
0.946	1.199	1.146	0.562	0.422	0.428	0.313	0.307	0.095	0.074	0.059	0.063	0.062	0.057
0.946	1.008	0.861	0.601	0.534	0.483	0.422	0.269	0.102	0.101	0.096	0.079	0.08	0.073
0.977	0.685	0.655	0.646	0.568	0.454	0.389	0.275	0.2	0.112	0.078	0.109	0.06	0.06
0.951	0.561	0.46	0.466	0.438	0.343	0.268	0.165	0.068	0.055	0.053	0.048	0.053	0.05
0.948	0.854	0.572	0.455	0.341	0.362	0.263	0.263	0.199	0.198	0.119	0.102	0.071	0.069
0.943	0.907	0.851	0.827	0.72	0.625	0.511	0.479	0.411	0.374	0.285	0.208	0.188	0.221
0.969	0.888	0.878	0.776	0.717	0.683	0.56	0.518	0.429	0.358	0.313	0.322	0.189	0.218
0.959	0.875	0.755	0.634	0.548	0.469	0.442	0.443	0.351	0.364	0.336	0.298	0.199	0.124
0.942	0.898	0.763	0.664	0.584	0.534	0.521	0.505	0.447	0.408	0.337	0.351	0.35	0.391
0.936	0.902	0.888	0.79	0.756	0.632	0.563	0.507	0.382	0.338	0.336	0.249	0.33	0.18
0.958	0.935	0.951	0.897	0.868	0.818	0.751	0.654	0.569	0.534	0.533	0.291	0.231	0.234
0.953	0.902	0.757	0.605	0.549	0.518	0.523	0.477	0.432	0.393	0.387	0.325	0.339	0.143
0.968	0.901	0.734	0.662	0.58	0.562	0.525	0.481	0.487	0.395	0.357	0.297	0.333	0.325
0.974	0.828	0.689	0.559	0.484	0.449	0.404	0.39	0.363	0.326	0.307	0.289	0.281	0.274
1.003	0.906	0.875	0.806	0.712	0.684	0.601	0.573	0.522	0.445	0.414	0.327	0.308	0.338
0.949	0.783	0.648	0.531	0.453	0.409	0.396	0.412	0.354	0.34	0.344	0.316	0.216	0.268
0.962	0.789	0.684	0.537	0.471	0.392	0.394	0.363	0.355	0.388	0.395	0.316	0.332	0.278

## Sheet: 9
1.118	0.931	0.913	0.86	0.774	0.682	0.602	0.346	0.407	0.518	0.398	0.242	0.073	0.11
0.993	0.499	0.439	0.391	0.397	0.365	0.26	0.249	0.26	0.278	0.263	0.25	0.257	0.289
0.959	0.969	0.921	0.964	0.639	0.976	0.288	0.295	0.211	0.255	0.226	0.217	0.204	0.176
0.998	0.798	0.66	0.508	0.347	0.34	0.262	0.26	0.223	0.249	0.231	0.197	0.142	0.095
0.976	0.974	0.942	0.952	0.866	0.843	0.707	0.66	0.621	0.64	0.568	0.608	0.574	0.625
1.039	1.209	1.198	1.219	1.238	0.522	0.408	0.365	0.683	0.512	0.082	0.075	0.103	0.093
1.129	1.004	0.963	0.795	0.634	0.544	0.453	0.425	0.339	0.312	0.103	0.129	0.157	0.1
0.943	0.736	0.63	0.602	0.614	0.557	0.436	0.352	0.349	0.312	0.174	0.12	0.091	0.084
0.981	0.573	0.461	0.442	0.408	0.331	0.448	0.097	0.512	0.048	0.049	0.05	0.048	0.358
0.997	0.805	0.614	0.384	0.423	0.382	0.269	0.228	0.155	0.12	0.09	0.072	0.081	0.076
0.975	0.909	0.775	0.648	0.628	0.546	0.484	0.429	0.417	0.37	0.374	0.401	0.377	0.304
1.067	0.83	0.655	0.67	0.573	0.514	0.543	0.486	0.477	0.485	0.413	0.386	0.374	0.376
1.017	0.953	0.957	0.865	0.797	0.767	0.754	0.65	0.6	0.519	0.456	0.389	0.403	0.357
0.991	0.925	0.8	0.629	0.554	0.475	0.477	0.466	0.444	0.396	0.394	0.358	0.338	0.234
1	0.938	0.785	0.686	0.63	0.592	0.563	0.505	0.488	0.445	0.392	0.386	0.39	0.392
0.977	0.914	0.832	0.753	0.676	0.589	0.517	0.515	0.502	0.455	0.449	0.453	0.391	0.322
0.992	0.947	0.777	0.673	0.608	0.567	0.535	0.495	0.46	0.416	0.381	0.411	0.381	0.327
0.967	0.941	0.777	0.658	0.59	0.526	0.506	0.482	0.446	0.348	0.406	0.404	0.241	0.255
0.946	0.912	0.777	0.639	0.602	0.554	0.5	0.486	0.446	0.394	0.381	0.337	0.352	0.324
0.969	0.836	0.799	0.567	0.537	0.45	0.39	0.373	0.329	0.325	0.37	0.279	0.269	0.311
0.982	0.873	0.739	0.603	0.517	0.501	0.434	0.402	0.407	0.36	0.346	0.35	0.398	0.276
0.961	0.895	0.831	0.66	0.61	0.503	0.433	0.383	0.419	0.319	0.363	0.392	0.343	0.299

## Sheet: 10
0.927	0.915	0.958	0.895	0.721	0.707	0.561	0.373	0.398	0.364	0.506	0.434	0.323	0.122
0.972	0.786	0.48	0.459	0.435	0.421	0.376	0.373	0.362	0.296	0.27	0.242	0.271	0.272
0.991	0.956	0.922	0.905	1.001	1.044	0.83	0.379	0.186	0.327	0.408	0.205	0.196	0.211
0.97	0.843	0.653	0.531	0.425	0.306	0.268	0.239	0.253	0.242	0.209	0.206	0.19	0.125
1.023	0.963	1.125	0.971	0.859	0.806	0.754	0.747	0.634	0.659	0.61	0.581	0.558	0.562
0.965	1.047	1.223	1.254	1.167	1.282	0.554	0.549	0.429	0.601	0.522	0.231	0.207	0.385
0.933	1.064	1.028	0.879	0.646	0.537	0.501	0.467	0.373	0.164	0.203	0.167	0.159	0.135
0.998	0.802	0.676	0.605	0.634	0.562	0.53	0.406	0.357	0.352	0.195	0.175	0.158	0.256
0.946	0.537	0.484	0.457	0.403	0.324	0.231	0.499	0.059	0.051	0.05	0.052	0.049	0.048
0.964	0.789	0.581	0.419	0.383	0.314	0.275	0.251	0.17	0.12	0.094	0.087	0.077	0.07
1.032	0.898	0.779	0.671	0.575	0.561	0.486	0.509	0.49	0.421	0.416	0.419	0.363	0.305
0.949	0.908	0.826	0.665	0.622	0.554	0.481	0.492	0.444	0.44	0.427	0.371	0.361	0.324
1.017	0.933	0.78	0.666	0.614	0.535	0.502	0.462	0.44	0.414	0.418	0.364	0.4	0.37
0.938	0.912	0.743	0.644	0.55	0.563	0.545	0.505	0.471	0.477	0.436	0.409	0.418	0.386
0.957	0.913	0.775	0.681	0.552	0.565	0.492	0.486	0.423	0.422	0.411	0.421	0.313	0.371
0.995	0.892	0.72	0.65	0.569	0.514	0.457	0.432	0.385	0.396	0.371	0.417	0.375	0.293
0.992	0.88	0.803	0.612	0.568	0.547	0.48	0.46	0.439	0.406	0.395	0.383	0.427	0.411
0.962	0.876	0.7	0.711	0.604	0.576	0.51	0.448	0.46	0.391	0.405	0.381	0.407	0.398
0.985	0.94	0.908	0.828	0.796	0.804	0.718	0.68	0.417	0.587	0.42	0.392	0.417	0.425
0.995	0.886	0.807	0.735	0.612	0.619	0.552	0.501	0.46	0.477	0.461	0.393	0.388	0.396
0.949	0.924	0.83	0.695	0.606	0.57	0.52	0.495	0.482	0.401	0.406	0.414	0.329	0.331
0.943	0.911	0.815	0.682	0.58	0.537	0.528	0.49	0.466	0.442	0.39	0.409	0.389	0.449
