# Supplementary material for: Prediction of ultra-high-order antibiotic combinations based on pairwise interactions
Source: PLoS Comput Biol. 2019 Jan 30;15(1):e1006774. doi: 10.1371/journal.pcbi.1006774 (PMC6370231; doi:10.1371/journal.pcbi.1006774)
Supplement: S1 Data — Doses increase linearly; the maximal dose is in Table 1 and Table 2. We conducted five different experiments: (1) allpairsof10Ecoli—the effect of all pair combinations of ten antibiotics on Ecoli growth. (2) allpairsof10Mtb—the effect of all pair combinations of ten antibiotics on MTB growth. (3) Ecoli030817—the effect of 20 three antibiotics combinations on Ecoli growth. (4) Ecoli0609—the effect of up to five antibiotics combinations on Ecoli growth. (5) Mtb0609results—the effect of up to five antibiotics combinations on MTB growth. (6) 0822 –(a) 0822platessetup—the setup of up to 10 antibiotics combinations on Ecoli growth. (b)-(d) 0822rep1/2/3/—the results of three replicates of the experiment. (ZIP) [file pcbi.1006774.s012.zip › DataForPaper/0822rep2.xlsx]

## Sheet: 1
0.955	0.884	0.677	0.22	0.17	0.105	0.048	0.048	0.049	0.047	0.048	0.048	0.045	0.045
1.084	0.489	0.383	0.347	0.351	0.282	0.306	0.317	0.211	0.241	0.242	0.252	0.268	0.276
0.936	0.998	0.952	1.015	0.456	0.318	0.249	0.209	0.218	0.216	0.209	0.194	0.216	0.218
1.015	0.616	0.424	0.354	0.292	0.253	0.253	0.204	0.198	0.158	0.08	0.117	0.055	0.05
1.033	0.829	0.656	0.603	0.489	0.298	0.139	0.12	0.073	0.071	0.066	0.06	0.057	0.056
1.04	0.706	0.523	0.371	0.333	0.323	0.282	0.212	0.229	0.192	0.185	0.161	0.116	0.125
1.147	0.567	0.491	0.324	0.244	0.167	0.115	0.091	0.082	0.078	0.049	0.048	0.048	0.047
1.063	0.916	0.644	0.349	0.202	0.093	0.104	0.082	0.05	0.049	0.049	0.047	0.047	0.052
1.009	0.744	0.617	0.458	0.205	0.06	0.084	0.142	0.065	0.132	0.047	0.049	0.05	0.055
1.04	0.837	0.673	0.555	0.616	0.309	0.244	0.224	0.059	0.058	0.049	0.054	0.05	0.055
0.971	0.825	0.704	0.521	0.304	0.29	0.194	0.342	0.055	0.047	0.059	0.048	0.061	0.053
0.974	0.643	0.524	0.409	0.431	0.345	0.297	0.223	0.239	0.184	0.155	0.183	0.211	0.184
1.133	0.562	0.421	0.395	0.326	0.3	0.267	0.26	0.24	0.185	0.213	0.232	0.221	0.146
1.059	0.879	0.464	0.47	0.476	0.373	0.217	0.218	0.256	0.301	0.103	0.144	0.141	0.066
1.024	0.515	0.402	0.351	0.353	0.256	0.246	0.222	0.27	0.164	0.14	0.108	0.094	0.063
1.02	0.757	0.657	0.524	0.457	0.401	0.351	0.305	0.272	0.258	0.243	0.194	0.131	0.161
0.928	1.073	0.828	0.687	0.617	0.65	0.575	0.56	0.426	0.327	0.208	0.195	0.151	0.11
1.04	0.847	0.707	0.629	0.496	0.486	0.39	0.362	0.403	0.384	0.305	0.267	0.247	0.224
1.053	0.696	0.496	0.414	0.372	0.278	0.22	0.14	0.115	0.075	0.064	0.063	0.053	0.055
0.99	0.671	0.47	0.414	0.251	0.252	0.272	0.17	0.102	0.152	0.066	0.058	0.057	0.052
0.986	0.772	0.587	0.43	0.332	0.284	0.188	0.157	0.083	0.055	0.054	0.052	0.052	0.052
0.97	0.984	1.071	0.96	1.035	0.93	1.035	1.006	0.965	0.932	0.954	1.032	1.041	1.037

## Sheet: 2
0.988	1.082	0.989	0.915	0.94	0.439	0.27	0.245	0.289	0.194	0.207	0.201	0.198	0.179
1.108	0.697	0.549	0.48	0.348	0.291	0.268	0.25	0.244	0.225	0.204	0.193	0.121	0.119
1.103	1.02	1.057	1.122	1.025	0.69	0.592	0.497	0.394	0.469	0.373	0.299	0.251	0.065
0.975	1.185	1.066	0.841	0.698	0.513	0.46	0.393	0.352	0.326	0.378	0.087	0.074	0.101
1.196	0.593	0.446	0.357	0.396	0.394	0.35	0.286	0.129	0.235	0.055	0.051	0.048	0.055
1.104	0.761	0.616	0.497	0.413	0.328	0.351	0.305	0.278	0.227	0.245	0.228	0.197	0.158
0.981	0.828	0.723	0.617	0.535	0.466	0.415	0.378	0.335	0.321	0.3	0.248	0.245	0.258
0.999	0.99	1.002	1.038	1.096	1.092	0.942	1.075	0.504	0.429	0.462	0.43	0.357	0.382
0.976	0.894	0.974	1.083	0.922	0.798	0.575	0.412	0.437	0.41	0.387	0.316	0.305	0.289
0.991	0.754	0.524	0.498	0.436	0.422	0.384	0.395	0.414	0.418	0.374	0.388	0.342	0.326
1.029	0.863	0.755	0.732	0.637	0.516	0.536	0.438	0.395	0.325	0.393	0.418	0.326	0.292
1.085	0.875	0.722	0.6	0.598	0.513	0.469	0.492	0.368	0.347	0.384	0.316	0.316	0.355
0.965	0.847	0.735	0.65	0.551	0.462	0.449	0.395	0.345	0.33	0.316	0.265	0.305	0.276
1.059	0.716	0.482	0.413	0.366	0.348	0.259	0.232	0.113	0.05	0.049	0.049	0.049	0.049
1.124	0.74	0.561	0.515	0.375	0.335	0.266	0.274	0.255	0.211	0.15	0.101	0.085	0.058
1.061	1.049	1.121	1.121	1.068	0.956	0.668	0.585	0.485	0.432	0.442	0.337	0.186	0.222
1.081	0.75	0.586	0.481	0.44	0.472	0.423	0.411	0.46	0.389	0.334	0.269	0.287	0.282
1.014	0.885	0.826	0.752	0.695	0.611	0.497	0.479	0.356	0.319	0.329	0.279	0.324	0.295
1.036	0.692	0.625	0.492	0.474	0.469	0.449	0.439	0.409	0.377	0.381	0.362	0.316	0.343
1.157	0.898	0.807	0.712	0.616	0.557	0.452	0.424	0.379	0.343	0.368	0.363	0.359	0.326
1.017	0.603	0.475	0.453	0.444	0.411	0.358	0.307	0.22	0.105	0.082	0.069	0.064	0.061
0.935	0.991	1.063	0.978	1.076	1.061	0.981	1.043	1.127	1.111	1.083	0.958	0.904	1.056

## Sheet: 3
0.911	0.977	0.874	0.695	0.329	0.225	0.31	0.276	0.083	0.095	0.052	0.048	0.046	0.048
1.005	0.909	0.921	0.932	0.988	0.658	0.389	0.444	0.294	0.4	0.265	0.256	0.234	0.25
0.991	0.741	0.655	0.505	0.434	0.367	0.322	0.289	0.274	0.218	0.22	0.196	0.202	0.203
0.909	1.038	1.07	1.058	1.169	1.002	0.684	0.583	0.416	0.421	0.314	0.298	0.49	0.182
0.962	0.985	0.945	0.951	0.674	0.558	0.483	0.433	0.436	0.37	0.349	0.316	0.34	0.104
0.937	0.922	0.98	0.814	0.44	0.226	0.208	0.202	0.107	0.09	0.112	0.075	0.054	0.054
0.997	0.834	0.736	0.667	0.555	0.478	0.364	0.194	0.065	0.065	0.119	0.185	0.115	0.11
1.046	1.028	1.02	0.93	0.823	0.799	0.452	0.316	0.251	0.144	0.156	0.051	0.049	0.048
1.038	1.031	0.958	0.955	0.875	0.572	0.354	0.243	0.176	0.163	0.176	0.187	0.222	0.071
1.004	0.795	0.764	0.634	0.56	0.522	0.467	0.434	0.417	0.364	0.309	0.327	0.333	0.379
0.97	0.994	0.988	1.023	1.004	1.083	1.242	0.985	0.666	0.984	0.549	0.481	0.53	0.381
1.03	1.055	0.895	1.005	1.064	0.856	0.545	0.577	0.41	0.386	0.379	0.439	0.324	0.36
0.944	0.86	0.773	0.707	0.608	0.57	0.535	0.508	0.491	0.43	0.403	0.394	0.344	0.339
0.932	0.832	0.764	0.665	0.615	0.554	0.495	0.484	0.405	0.362	0.354	0.342	0.318	0.3
0.954	0.989	0.981	1.088	1.056	1.101	1.09	0.635	0.507	0.479	0.449	0.396	0.287	0.21
0.978	0.913	0.818	0.808	0.741	0.576	0.376	0.265	0.191	0.236	0.203	0.073	0.135	0.154
0.894	0.978	1.006	0.971	0.998	1.079	0.531	0.3	0.251	0.247	0.225	0.118	0.096	0.099
0.949	0.851	0.86	0.794	0.758	0.518	0.374	0.257	0.198	0.199	0.147	0.064	0.064	0.061
0.936	0.882	0.889	0.862	0.786	0.754	0.732	0.68	0.597	0.528	0.401	0.266	0.314	0.093
0.976	0.958	0.862	0.798	0.782	0.769	0.715	0.678	0.672	0.603	0.52	0.412	0.394	0.382
0.882	0.953	0.91	0.862	0.819	0.774	0.646	0.4	0.292	0.243	0.229	0.18	0.132	0.078
1	0.888	0.875	0.829	0.832	0.776	0.612	0.451	0.292	0.202	0.198	0.212	0.129	0.08

## Sheet: 4
0.958	1.035	1.066	0.98	1.121	0.861	1.021	0.945	0.631	0.478	0.414	0.565	0.246	0.324
1.043	1.095	1.125	1.117	1.123	1.11	1.077	1.106	0.724	0.645	0.588	0.859	0.728	0.348
1.001	0.982	1.072	0.965	0.688	0.547	0.507	0.431	0.477	0.381	0.318	0.245	0.1	0.268
1.076	0.54	0.416	0.354	0.41	0.403	0.336	0.179	0.366	0.281	0.054	0.054	0.051	0.05
1.039	0.847	0.701	0.579	0.493	0.385	0.34	0.366	0.352	0.275	0.265	0.231	0.242	0.212
1.168	1.071	1.037	1.08	1.09	1.057	1.015	1.059	1.157	1.171	1.259	0.966	0.625	0.489
0.97	1.038	1.017	1.011	0.997	0.98	0.871	0.753	0.513	0.505	0.417	0.411	0.42	0.382
1.061	0.734	0.509	0.486	0.453	0.406	0.417	0.433	0.421	0.421	0.419	0.39	0.433	0.235
1	0.903	0.85	0.766	0.685	0.639	0.592	0.529	0.505	0.398	0.41	0.376	0.343	0.358
0.965	1.006	1.093	1.071	1.09	1.064	1.096	0.816	0.604	0.587	0.488	0.495	0.434	0.415
0.995	0.761	0.551	0.463	0.426	0.438	0.404	0.406	0.418	0.411	0.368	0.393	0.398	0.304
0.968	0.886	0.841	0.796	0.718	0.654	0.624	0.563	0.518	0.415	0.359	0.323	0.321	0.324
1.142	0.732	0.541	0.509	0.455	0.412	0.436	0.419	0.429	0.406	0.381	0.339	0.25	0.201
1.086	0.934	0.904	0.809	0.78	0.688	0.584	0.517	0.447	0.428	0.4	0.384	0.358	0.39
1.076	0.681	0.489	0.436	0.427	0.445	0.33	0.363	0.281	0.19	0.097	0.066	0.059	0.058
1.077	0.861	0.726	0.647	0.636	0.541	0.49	0.512	0.484	0.469	0.435	0.469	0.464	0.457
0.989	0.943	0.937	0.864	0.875	0.817	0.809	0.757	0.787	0.693	0.733	0.645	0.645	0.605
1.033	0.817	0.624	0.556	0.476	0.471	0.444	0.419	0.446	0.449	0.405	0.373	0.375	0.331
1.105	0.836	0.631	0.536	0.51	0.484	0.453	0.467	0.416	0.431	0.464	0.377	0.413	0.382
1.003	0.849	0.643	0.561	0.538	0.478	0.442	0.446	0.447	0.42	0.456	0.37	0.361	0.352
1.042	0.872	0.744	0.692	0.588	0.516	0.514	0.5	0.461	0.442	0.448	0.419	0.439	0.423
1.077	0.907	0.763	0.614	0.606	0.514	0.462	0.476	0.453	0.447	0.449	0.426	0.459	0.395

## Sheet: 5
0.98	0.841	0.674	0.211	0.198	0.144	0.05	0.047	0.046	0.047	0.045	0.046	0.047	0.048
1.095	0.506	0.388	0.346	0.342	0.293	0.258	0.255	0.229	0.27	0.268	0.294	0.276	0.276
1.007	0.996	0.924	0.954	0.417	0.297	0.295	0.214	0.224	0.197	0.191	0.203	0.23	0.22
0.97	0.65	0.484	0.355	0.317	0.279	0.217	0.221	0.216	0.166	0.127	0.074	0.052	0.053
1.004	0.953	0.846	0.728	0.584	0.447	0.287	0.063	0.048	0.049	0.051	0.055	0.049	0.049
0.958	1.111	1.178	1.068	0.577	0.613	0.368	0.329	0.263	0.119	0.238	0.058	0.057	0.049
1.119	1.055	0.932	0.564	0.464	0.491	0.363	0.312	0.235	0.129	0.073	0.075	0.066	0.062
1.062	0.88	0.704	0.63	0.545	0.383	0.269	0.155	0.081	0.086	0.064	0.063	0.057	0.055
0.973	0.636	0.46	0.388	0.418	0.37	0.348	0.461	0.202	0.078	0.058	0.053	0.05	0.052
1.05	0.773	0.604	0.436	0.342	0.352	0.338	0.248	0.262	0.23	0.187	0.163	0.138	0.127
1.121	0.916	0.659	0.457	0.359	0.363	0.245	0.186	0.13	0.116	0.18	0.149	0.064	0.067
1.018	0.646	0.514	0.371	0.354	0.373	0.25	0.17	0.152	0.146	0.182	0.192	0.124	0.158
1.038	0.803	0.647	0.516	0.392	0.367	0.307	0.18	0.206	0.237	0.1	0.064	0.055	0.061
1.026	0.785	0.574	0.429	0.386	0.367	0.279	0.188	0.196	0.202	0.193	0.124	0.056	0.054
1.058	1.062	0.855	0.773	0.439	0.535	0.349	0.346	0.283	0.217	0.084	0.081	0.095	0.076
0.953	1.088	1.039	1.098	0.938	0.939	0.568	0.313	0.262	0.276	0.085	0.051	0.05	0.048
1.019	0.913	0.888	0.907	0.746	0.609	0.43	0.365	0.311	0.296	0.315	0.246	0.091	0.08
1.126	1.048	0.848	0.615	0.504	0.481	0.442	0.38	0.354	0.231	0.211	0.051	0.053	0.053
1.022	1.11	0.936	0.776	0.667	0.669	0.392	0.303	0.223	0.157	0.171	0.083	0.054	0.051
1.116	0.89	0.801	0.649	0.473	0.425	0.332	0.351	0.222	0.19	0.125	0.065	0.052	0.053
1.095	1.089	1.08	0.812	0.798	0.805	0.72	0.71	0.715	0.688	0.598	0.565	0.522	0.403
1.064	0.874	0.714	0.583	0.543	0.459	0.383	0.367	0.343	0.265	0.238	0.255	0.247	0.236

## Sheet: 6
0.918	0.973	0.857	0.635	0.292	0.201	0.163	0.095	0.108	0.054	0.048	0.047	0.045	0.048
1.058	0.498	0.392	0.367	0.352	0.308	0.318	0.317	0.241	0.212	0.207	0.227	0.252	0.265
1.012	1.043	0.976	1.01	1.004	0.536	0.368	0.425	0.35	0.445	0.372	0.237	0.332	0.209
0.985	0.725	0.571	0.432	0.378	0.288	0.275	0.266	0.183	0.217	0.198	0.209	0.144	0.097
1.007	1.068	0.988	0.851	0.714	0.639	0.57	0.447	0.373	0.381	0.062	0.078	0.051	0.05
0.96	1.145	1.085	1.214	1.049	0.941	0.518	0.939	0.51	0.3	0.358	0.256	0.126	0.304
1.275	1.048	1.018	0.903	0.626	0.505	0.403	0.404	0.411	0.348	0.211	0.092	0.085	0.073
1.153	0.968	0.683	0.673	0.635	0.608	0.484	0.356	0.206	0.11	0.164	0.124	0.078	0.124
0.942	0.684	0.458	0.402	0.394	0.417	0.392	0.344	0.353	0.231	0.465	0.068	0.051	0.055
0.963	0.821	0.656	0.511	0.405	0.334	0.358	0.38	0.28	0.221	0.291	0.214	0.213	0.218
1.003	1.104	0.897	0.731	0.643	0.496	0.497	0.395	0.363	0.286	0.369	0.241	0.231	0.118
1.139	1.031	1.081	1.008	1.053	1.116	0.881	0.921	0.794	0.346	0.228	0.314	0.189	0.188
1.05	0.942	0.683	0.558	0.491	0.427	0.392	0.397	0.347	0.275	0.234	0.18	0.146	0.163
1.011	0.863	0.743	0.607	0.553	0.479	0.449	0.404	0.414	0.304	0.265	0.219	0.237	0.164
1.052	0.915	0.949	0.911	0.854	0.871	0.871	0.739	0.687	0.621	0.548	0.451	0.388	0.172
1.03	0.804	0.633	0.632	0.586	0.527	0.57	0.48	0.573	0.46	0.433	0.403	0.377	0.343
1.032	0.922	0.91	0.853	0.818	0.746	0.69	0.553	0.57	0.355	0.327	0.221	0.204	0.185
1.146	0.697	0.57	0.553	0.502	0.464	0.434	0.415	0.463	0.477	0.423	0.458	0.461	0.385
1.05	0.721	0.581	0.484	0.419	0.412	0.406	0.385	0.404	0.387	0.41	0.361	0.351	0.292
1.035	0.951	0.727	0.625	0.554	0.496	0.46	0.448	0.422	0.413	0.408	0.408	0.393	0.36
0.996	0.947	0.88	1.003	0.792	0.772	0.654	0.83	0.549	0.578	0.555	0.519	0.421	0.496
1.057	0.911	0.702	0.615	0.582	0.501	0.49	0.465	0.422	0.394	0.392	0.405	0.32	0.27

## Sheet: 7
1.147	1.087	0.87	0.686	0.433	0.206	0.216	0.158	0.089	0.311	0.066	0.048	0.048	0.048
0.965	0.564	0.451	0.393	0.355	0.354	0.341	0.304	0.297	0.311	0.324	0.297	0.203	0.244
1.068	0.967	0.978	0.999	1.046	0.953	0.998	1.003	0.531	0.304	0.283	0.283	0.241	0.206
0.942	0.761	0.595	0.505	0.437	0.32	0.272	0.293	0.262	0.219	0.214	0.22	0.2	0.214
0.992	0.978	1.014	0.891	0.78	0.739	0.532	0.612	0.585	0.442	0.371	0.25	0.05	0.05
1.156	0.998	1.114	1.12	1.188	1.134	1.061	0.704	1.188	1.137	0.355	0.676	0.414	0.262
0.931	1.167	0.948	0.992	0.698	0.515	0.486	0.471	0.405	0.338	0.315	0.25	0.258	0.105
0.977	1.025	0.757	0.69	0.61	0.606	0.491	0.54	0.327	0.305	0.189	0.157	0.105	0.115
0.89	0.528	0.434	0.404	0.414	0.395	0.312	0.157	0.077	0.32	0.056	0.053	0.058	0.05
1.031	0.746	0.538	0.372	0.369	0.303	0.239	0.274	0.219	0.216	0.158	0.153	0.108	0.117
1.145	1.043	0.899	0.847	0.801	0.731	0.661	0.654	0.537	0.493	0.465	0.427	0.327	0.266
0.924	1.026	0.908	0.878	0.843	0.832	0.802	0.816	0.712	0.752	0.687	0.484	0.545	0.336
1.086	1.004	1.158	1.117	1.028	1.115	0.832	0.788	0.716	0.522	0.649	0.526	0.38	0.371
1.215	0.894	0.81	0.62	0.581	0.466	0.45	0.425	0.425	0.412	0.39	0.344	0.313	0.287
0.941	0.89	0.674	0.593	0.538	0.477	0.433	0.429	0.395	0.405	0.346	0.289	0.28	0.218
1.071	0.891	0.712	0.605	0.596	0.49	0.476	0.462	0.424	0.407	0.395	0.249	0.265	0.138
1.018	0.976	0.977	0.942	0.792	0.758	0.757	0.713	0.717	0.653	0.573	0.545	0.533	0.495
1.026	0.918	0.77	0.677	0.598	0.508	0.484	0.458	0.433	0.388	0.372	0.344	0.297	0.231
1.083	0.907	0.859	0.774	0.654	0.674	0.585	0.561	0.442	0.356	0.362	0.348	0.276	0.21
0.95	0.865	0.723	0.595	0.548	0.495	0.466	0.457	0.411	0.429	0.374	0.283	0.266	0.337
0.93	0.92	0.712	0.605	0.557	0.451	0.444	0.434	0.418	0.398	0.38	0.331	0.274	0.261
0.964	0.885	0.854	0.792	0.708	0.662	0.616	0.553	0.476	0.459	0.424	0.44	0.376	0.336

## Sheet: 8
0.977	0.921	0.649	0.203	0.147	0.101	0.048	0.049	0.047	0.315	0.045	0.045	0.046	0.048
0.92	0.506	0.419	0.355	0.317	0.331	0.297	0.273	0.269	0.275	0.282	0.266	0.265	0.277
0.893	1	1.035	1.116	0.415	0.359	0.227	0.214	0.197	0.204	0.201	0.198	0.197	0.234
1.1	0.683	0.484	0.346	0.298	0.253	0.238	0.224	0.19	0.214	0.058	0.073	0.056	0.051
1.034	0.926	0.848	0.784	0.613	0.406	0.481	0.057	0.048	0.05	0.052	0.049	0.048	0.054
1.073	1.05	1.092	0.742	0.596	0.479	0.366	0.444	0.323	0.269	0.081	0.063	0.061	0.06
0.937	1.123	0.943	0.665	0.498	0.439	0.425	0.338	0.096	0.302	0.082	0.072	0.062	0.062
0.967	0.785	0.694	0.62	0.565	0.538	0.366	0.234	0.128	0.123	0.07	0.076	0.053	0.06
1.007	0.638	0.458	0.39	0.413	0.414	0.415	0.328	0.347	0.091	0.078	0.054	0.057	0.051
1.035	0.816	0.598	0.472	0.329	0.368	0.312	0.266	0.204	0.21	0.212	0.156	0.164	0.133
1.17	0.897	0.818	0.771	0.673	0.58	0.412	0.336	0.299	0.255	0.223	0.168	0.137	0.13
1.113	0.856	0.92	0.766	0.691	0.621	0.499	0.412	0.335	0.317	0.24	0.216	0.175	0.173
1.045	0.89	0.769	0.643	0.57	0.495	0.429	0.376	0.302	0.254	0.253	0.211	0.129	0.134
0.949	0.961	0.83	0.656	0.593	0.553	0.461	0.443	0.398	0.372	0.288	0.296	0.226	0.285
1.08	0.895	0.879	0.794	0.71	0.621	0.525	0.429	0.313	0.276	0.233	0.172	0.133	0.129
0.934	0.931	0.956	0.911	0.858	0.879	0.742	0.728	0.653	0.434	0.366	0.192	0.186	0.17
1.025	0.966	0.861	0.64	0.61	0.516	0.512	0.47	0.364	0.339	0.258	0.298	0.204	0.105
1.139	0.928	0.815	0.764	0.68	0.585	0.524	0.479	0.426	0.378	0.283	0.264	0.248	0.11
0.951	0.76	0.74	0.559	0.464	0.439	0.402	0.373	0.346	0.329	0.275	0.226	0.163	0.174
0.959	0.859	0.855	0.78	0.692	0.656	0.569	0.511	0.444	0.36	0.276	0.259	0.251	0.194
0.983	0.837	0.641	0.544	0.48	0.391	0.37	0.363	0.338	0.353	0.357	0.295	0.264	0.233
1.141	0.77	0.73	0.544	0.446	0.408	0.366	0.366	0.365	0.386	0.339	0.303	0.362	0.305

## Sheet: 9
0.934	0.965	0.854	0.635	0.314	0.277	0.38	0.246	0.123	0.048	0.056	0.046	0.054	0.047
0.968	0.574	0.46	0.358	0.354	0.32	0.323	0.229	0.297	0.235	0.207	0.25	0.281	0.286
0.925	0.957	0.956	0.949	0.948	1.025	0.542	0.444	0.376	0.472	0.446	0.228	0.278	0.234
0.892	0.732	0.568	0.488	0.38	0.284	0.244	0.258	0.21	0.228	0.214	0.198	0.193	0.116
1.027	1.016	0.93	0.85	0.674	0.67	0.565	0.517	0.471	0.38	0.164	0.048	0.049	0.05
0.906	0.983	1.054	1.064	1.053	0.602	0.548	0.456	1.057	0.779	0.205	0.231	0.294	0.288
0.916	1.056	1.002	0.834	0.604	0.477	0.448	0.439	0.349	0.256	0.112	0.088	0.274	0.08
0.93	0.796	0.756	0.675	0.635	0.589	0.475	0.314	0.284	0.156	0.137	0.124	0.13	0.257
0.906	0.616	0.472	0.463	0.4	0.456	0.449	0.374	0.367	0.318	0.124	0.077	0.069	0.168
0.928	0.78	0.69	0.52	0.434	0.357	0.357	0.37	0.281	0.264	0.196	0.181	0.177	0.246
0.926	0.898	0.825	0.721	0.647	0.589	0.536	0.512	0.452	0.434	0.394	0.369	0.326	0.325
0.986	0.87	0.788	0.721	0.64	0.54	0.585	0.561	0.469	0.453	0.433	0.617	0.427	0.478
0.904	0.881	0.901	0.816	0.823	0.742	0.747	0.651	0.617	0.536	0.505	0.439	0.423	0.311
0.983	0.922	0.85	0.692	0.649	0.544	0.479	0.505	0.461	0.391	0.407	0.361	0.349	0.328
0.94	0.921	0.855	0.798	0.675	0.674	0.588	0.559	0.529	0.489	0.459	0.413	0.455	0.368
0.943	0.938	0.894	0.831	0.781	0.652	0.609	0.564	0.501	0.501	0.468	0.456	0.408	0.325
1.096	0.924	0.838	0.763	0.673	0.612	0.59	0.558	0.486	0.444	0.406	0.392	0.345	0.308
1.087	0.918	0.882	0.792	0.687	0.561	0.538	0.499	0.429	0.385	0.367	0.349	0.323	0.324
0.96	0.914	0.884	0.783	0.632	0.627	0.54	0.535	0.501	0.454	0.417	0.392	0.358	0.318
0.899	0.765	0.804	0.627	0.625	0.449	0.389	0.362	0.33	0.345	0.33	0.336	0.32	0.307
1.08	0.781	0.779	0.622	0.565	0.55	0.455	0.41	0.427	0.382	0.323	0.353	0.329	0.336
0.951	0.802	0.801	0.68	0.663	0.584	0.454	0.404	0.436	0.37	0.385	0.37	0.371	0.335

## Sheet: 10
0.954	0.952	0.834	0.792	0.468	0.223	0.151	0.114	0.09	0.05	0.05	0.049	0.051	0.047
1.13	1.008	0.532	0.517	0.431	0.431	0.357	0.344	0.342	0.324	0.35	0.252	0.262	0.258
1.033	1.085	1.033	0.975	1.031	1.073	1.073	1.011	0.466	1.071	0.906	0.432	0.253	0.276
1.024	0.725	0.558	0.446	0.42	0.302	0.321	0.29	0.215	0.251	0.21	0.215	0.204	0.207
1.062	1.077	1.146	0.846	0.751	0.643	0.574	0.539	0.526	0.539	0.185	0.05	0.184	0.05
1.045	1.092	1.113	1.204	1.276	1.16	1.153	1.1	1.121	1.084	1.067	0.324	0.602	0.555
1.05	1.098	0.999	0.937	0.689	0.51	0.477	0.447	0.364	0.286	0.308	0.125	0.095	0.074
1.002	0.962	0.731	0.659	0.653	0.636	0.591	0.531	0.383	0.251	0.162	0.194	0.079	0.102
1.113	0.59	0.446	0.396	0.417	0.39	0.318	0.252	0.1	0.056	0.049	0.055	0.051	0.048
0.927	0.752	0.533	0.38	0.374	0.297	0.3	0.28	0.217	0.222	0.131	0.116	0.082	0.103
1.207	0.906	0.775	0.717	0.574	0.54	0.455	0.489	0.48	0.452	0.447	0.433	0.401	0.345
1.081	0.889	0.808	0.672	0.626	0.553	0.507	0.463	0.44	0.438	0.446	0.395	0.319	0.348
1.093	0.9	0.806	0.726	0.595	0.578	0.508	0.463	0.445	0.424	0.417	0.414	0.363	0.363
1.045	0.954	0.819	0.674	0.596	0.624	0.54	0.502	0.484	0.436	0.454	0.431	0.425	0.355
1.001	0.949	0.7	0.655	0.564	0.563	0.484	0.482	0.419	0.414	0.456	0.414	0.329	0.374
1.039	0.901	0.724	0.659	0.561	0.54	0.434	0.46	0.392	0.4	0.345	0.43	0.391	0.291
1.199	0.855	0.803	0.685	0.579	0.533	0.476	0.45	0.432	0.425	0.41	0.408	0.332	0.387
1.035	0.839	0.746	0.688	0.599	0.558	0.524	0.411	0.444	0.383	0.419	0.392	0.341	0.389
1.18	0.962	0.879	0.819	0.798	0.777	0.685	0.651	0.379	0.62	0.416	0.418	0.418	0.43
1.102	0.891	0.794	0.779	0.702	0.609	0.64	0.521	0.446	0.503	0.474	0.418	0.395	0.368
1.019	0.886	0.809	0.726	0.602	0.554	0.516	0.475	0.465	0.4	0.387	0.397	0.383	0.368
0.966	0.926	0.807	0.721	0.658	0.572	0.517	0.458	0.456	0.428	0.417	0.425	0.338	0.427
