# Supplementary material for: Prediction of ultra-high-order antibiotic combinations based on pairwise interactions
Source: PLoS Comput Biol. 2019 Jan 30;15(1):e1006774. doi: 10.1371/journal.pcbi.1006774 (PMC6370231; doi:10.1371/journal.pcbi.1006774)
Supplement: S1 Data — Doses increase linearly; the maximal dose is in Table 1 and Table 2. We conducted five different experiments: (1) allpairsof10Ecoli—the effect of all pair combinations of ten antibiotics on Ecoli growth. (2) allpairsof10Mtb—the effect of all pair combinations of ten antibiotics on MTB growth. (3) Ecoli030817—the effect of 20 three antibiotics combinations on Ecoli growth. (4) Ecoli0609—the effect of up to five antibiotics combinations on Ecoli growth. (5) Mtb0609results—the effect of up to five antibiotics combinations on MTB growth. (6) 0822 –(a) 0822platessetup—the setup of up to 10 antibiotics combinations on Ecoli growth. (b)-(d) 0822rep1/2/3/—the results of three replicates of the experiment. (ZIP) [file pcbi.1006774.s012.zip › DataForPaper/0822rep3.xlsx]

## Sheet: 1
1.189	0.92	0.761	0.258	0.224	0.09	0.051	0.051	0.052	0.05	0.051	0.05	0.049	0.046
1.104	0.565	0.383	0.36	0.369	0.29	0.28	0.355	0.254	0.285	0.279	0.301	0.286	0.276
1.079	1.041	1.037	0.798	0.438	0.264	0.264	0.29	0.254	0.225	0.212	0.199	0.208	0.207
1.145	0.666	0.513	0.359	0.333	0.272	0.244	0.228	0.209	0.147	0.123	0.102	0.063	0.058
1.04	0.724	0.654	0.619	0.498	0.299	0.212	0.116	0.09	0.081	0.072	0.069	0.067	0.066
0.983	0.764	0.533	0.358	0.373	0.356	0.302	0.269	0.266	0.243	0.226	0.178	0.157	0.159
1.093	0.572	0.465	0.365	0.226	0.179	0.155	0.106	0.09	0.059	0.053	0.052	0.05	0.05
1.199	0.989	0.782	0.322	0.202	0.105	0.082	0.101	0.061	0.089	0.052	0.05	0.051	0.05
0.955	0.779	0.686	0.54	0.296	0.08	0.073	0.157	0.129	0.063	0.092	0.051	0.052	0.054
1.133	0.9	0.582	0.57	0.535	0.294	0.193	0.166	0.068	0.061	0.06	0.062	0.057	0.055
1.062	0.862	0.748	0.574	0.376	0.229	0.425	0.129	0.077	0.125	0.12	0.146	0.219	0.205
1.069	0.622	0.532	0.425	0.426	0.334	0.309	0.27	0.252	0.215	0.19	0.186	0.203	0.221
1.098	0.569	0.424	0.382	0.323	0.296	0.284	0.234	0.274	0.209	0.253	0.234	0.236	0.197
1.087	0.779	0.495	0.465	0.463	0.357	0.244	0.229	0.224	0.197	0.13	0.099	0.085	0.073
0.979	0.551	0.413	0.342	0.309	0.285	0.234	0.247	0.228	0.161	0.159	0.153	0.112	0.089
1.175	0.826	0.734	0.585	0.51	0.406	0.361	0.309	0.281	0.26	0.261	0.162	0.155	0.14
0.996	0.896	0.73	0.697	0.629	0.612	0.562	0.64	0.456	0.359	0.256	0.23	0.136	0.13
1.036	0.951	0.726	0.648	0.529	0.459	0.377	0.37	0.383	0.409	0.355	0.328	0.293	0.248
1.11	0.742	0.526	0.415	0.392	0.318	0.238	0.19	0.137	0.091	0.084	0.069	0.07	0.065
1.163	0.738	0.491	0.372	0.252	0.271	0.259	0.223	0.169	0.112	0.073	0.069	0.063	0.061
1.195	0.778	0.623	0.429	0.319	0.296	0.269	0.136	0.097	0.065	0.058	0.054	0.056	0.06
1.033	1.042	1.08	1.604	1.072	1.22	1.166	1.199	1.007	1.008	1.031	1.122	0.985	1.093

## Sheet: 2
1.367	1.167	1.19	1.06	1.349	1.113	0.561	0.475	0.42	0.531	0.478	0.253	0.197	0.319
1.378	0.811	0.65	0.503	0.365	0.307	0.302	0.28	0.286	0.233	0.228	0.227	0.192	0.133
1.447	1.534	1.348	1.374	0.715	0.628	0.565	0.411	0.369	0.361	0.286	0.322	0.217	0.125
1.151	1.118	1.04	0.887	0.706	0.517	0.494	0.434	0.344	0.364	0.236	0.142	0.125	0.105
1.487	0.625	0.472	0.425	0.433	0.364	0.327	0.518	0.124	0.064	0.061	0.055	0.055	0.056
1.529	0.841	0.671	0.424	0.396	0.397	0.4	0.364	0.319	0.244	0.262	0.254	0.235	0.204
1.319	0.892	0.844	0.716	0.64	0.528	0.449	0.405	0.315	0.287	0.27	0.224	0.231	0.252
1.331	1.204	1.154	1.213	1.237	1.141	1.031	0.853	0.573	0.419	0.46	0.399	0.357	0.376
1.274	1.2	1.216	1.193	1.06	0.802	0.621	0.576	0.499	0.472	0.406	0.367	0.356	0.329
1.318	0.736	0.659	0.491	0.46	0.452	0.433	0.419	0.428	0.422	0.406	0.364	0.378	0.499
1.429	0.953	0.818	0.777	0.665	0.526	0.49	0.382	0.402	0.382	0.41	0.402	0.382	0.313
1.359	0.96	0.816	0.757	0.693	0.552	0.555	0.471	0.396	0.347	0.354	0.393	0.331	0.224
1.386	1.01	0.824	0.725	0.629	0.569	0.462	0.418	0.323	0.334	0.295	0.29	0.337	0.284
1.445	0.67	0.531	0.418	0.361	0.336	0.265	0.272	0.12	0.058	0.054	0.057	0.051	0.055
1.419	0.87	0.634	0.511	0.342	0.318	0.303	0.275	0.26	0.255	0.204	0.155	0.086	0.068
1.319	1.465	1.326	1.173	1.074	0.943	0.67	0.537	0.48	0.428	0.43	0.302	0.211	0.226
1.372	0.847	0.637	0.533	0.552	0.499	0.423	0.431	0.429	0.362	0.323	0.286	0.305	0.327
1.59	1.006	0.872	0.887	0.734	0.625	0.445	0.425	0.355	0.323	0.352	0.348	0.343	0.333
1.303	0.828	0.6	0.59	0.462	0.479	0.437	0.419	0.411	0.363	0.344	0.352	0.315	0.318
1.651	0.939	0.822	0.767	0.641	0.54	0.434	0.393	0.38	0.396	0.372	0.356	0.352	0.323
1.52	0.631	0.532	0.428	0.371	0.339	0.388	0.326	0.247	0.128	0.126	0.09	0.065	0.067
1.372	1.43	1.366	1.384	1.458	1.403	1.308	1.561	1.423	1.588	1.081	1.126	1.228	1.151

## Sheet: 3
1.223	1.307	0.899	0.841	0.495	0.207	0.206	0.123	0.285	0.068	0.373	0.064	0.049	0.052
1.086	0.857	1.089	1.077	0.978	0.76	0.501	0.553	0.363	0.612	0.269	0.224	0.194	0.343
1.2	0.785	0.662	0.569	0.458	0.335	0.327	0.293	0.265	0.284	0.203	0.254	0.266	0.226
1.049	1.226	1.286	1.296	1.352	0.646	0.631	0.546	0.397	0.429	0.335	0.314	0.391	0.215
1.139	1.083	0.957	0.864	0.668	0.587	0.487	0.456	0.447	0.343	0.365	0.335	0.208	0.162
1.111	0.984	1.05	0.774	0.665	0.477	0.442	0.227	0.2	0.125	0.11	0.083	0.089	0.122
1.168	0.904	0.763	0.766	0.616	0.528	0.454	0.27	0.151	0.063	0.063	0.091	0.073	0.096
1.192	1.054	1.137	1.003	0.875	0.803	0.544	0.428	0.315	0.167	0.199	0.057	0.053	0.052
1.222	1.141	1.028	1.019	0.901	0.711	0.338	0.277	0.219	0.256	0.157	0.122	0.123	0.173
1.138	0.83	0.78	0.7	0.636	0.59	0.53	0.482	0.397	0.371	0.344	0.321	0.334	0.281
1.052	1.054	1.212	1.155	1.143	1.181	1.16	1.077	0.776	1.132	0.496	0.497	0.489	0.367
1.175	1.377	1.033	1.146	1.046	0.806	0.609	0.592	0.497	0.428	0.422	0.436	0.368	0.38
1.019	0.917	0.753	0.718	0.672	0.623	0.524	0.524	0.535	0.465	0.415	0.375	0.384	0.329
1.075	0.867	0.817	0.712	0.701	0.602	0.537	0.495	0.434	0.365	0.346	0.344	0.312	0.312
1.147	1.078	1.098	1.123	1.225	1.032	1.087	0.557	0.51	0.482	0.467	0.382	0.294	0.236
1.21	1.018	0.833	0.811	0.794	0.665	0.57	0.314	0.309	0.206	0.231	0.149	0.078	0.125
1.017	1.174	1.159	1.27	1.132	1.002	0.722	0.436	0.32	0.273	0.238	0.225	0.124	0.077
1.064	1.054	0.88	0.863	0.776	0.63	0.483	0.261	0.265	0.298	0.231	0.08	0.075	0.099
1.041	0.921	0.914	0.912	0.826	0.803	0.763	0.737	0.646	0.613	0.516	0.382	0.403	0.177
1.12	1.121	0.891	0.855	0.826	0.805	0.77	0.729	0.713	0.629	0.479	0.38	0.419	0.356
1.117	1.008	0.973	0.835	0.859	0.83	0.654	0.544	0.385	0.329	0.305	0.217	0.181	0.135
0.97	0.953	0.869	0.903	0.923	0.815	0.657	0.587	0.402	0.269	0.209	0.194	0.188	0.16

## Sheet: 4
1.242	1.539	1.287	1.102	1.181	1.187	1.172	1.042	0.965	0.655	0.657	1.005	0.341	0.51
1.457	1.326	1.237	1.498	1.508	1.373	1.415	0.793	0.572	0.533	0.449	0.703	0.54	0.395
1.228	1.126	1.156	1.058	0.832	0.66	0.566	0.47	0.45	0.412	0.349	0.295	0.237	0.286
1.363	0.594	0.446	0.443	0.448	0.363	0.332	0.23	0.148	0.079	0.061	0.057	0.057	0.057
1.572	0.857	0.77	0.578	0.433	0.392	0.372	0.371	0.406	0.292	0.269	0.263	0.22	0.249
1.52	1.342	1.287	1.303	1.173	1.304	1.185	1.216	0.902	1.107	1.059	0.909	0.8	0.429
1.582	1.385	1.135	1.229	1.087	1.1	1.11	0.904	0.645	0.577	0.555	0.496	0.444	0.504
1.479	0.818	0.607	0.542	0.501	0.446	0.449	0.47	0.437	0.442	0.337	0.296	0.363	0.372
1.093	0.953	0.861	0.81	0.786	0.698	0.609	0.481	0.455	0.363	0.402	0.383	0.416	0.395
1.479	1.556	1.166	1.185	1.188	1.092	0.978	0.978	0.646	0.717	0.496	0.507	0.436	0.398
1.395	0.76	0.589	0.543	0.496	0.46	0.454	0.453	0.459	0.434	0.33	0.351	0.348	0.306
1.414	1.103	0.888	0.874	0.817	0.667	0.634	0.539	0.467	0.367	0.352	0.343	0.322	0.362
1.282	0.867	0.642	0.571	0.486	0.449	0.419	0.405	0.399	0.407	0.37	0.342	0.318	0.264
1.486	1.133	0.892	0.837	0.838	0.706	0.546	0.479	0.447	0.399	0.387	0.393	0.368	0.406
1.2	0.631	0.506	0.452	0.405	0.399	0.389	0.41	0.291	0.197	0.139	0.09	0.071	0.07
1.482	0.978	0.853	0.813	0.603	0.685	0.654	0.611	0.534	0.472	0.489	0.44	0.447	0.397
1.274	1.011	0.975	0.927	1.014	0.871	0.831	0.812	0.813	0.779	0.703	0.668	0.669	0.568
1.391	0.902	0.672	0.603	0.525	0.482	0.444	0.417	0.417	0.408	0.353	0.336	0.32	0.386
1.325	0.863	0.654	0.571	0.521	0.505	0.476	0.432	0.411	0.4	0.361	0.346	0.397	0.433
1.345	0.958	0.696	0.576	0.533	0.478	0.472	0.455	0.43	0.406	0.378	0.327	0.359	0.347
1.59	1.019	0.805	0.654	0.572	0.531	0.521	0.491	0.457	0.41	0.42	0.43	0.378	0.365
1.409	1.068	0.849	0.703	0.671	0.535	0.508	0.48	0.436	0.435	0.424	0.354	0.382	0.339

## Sheet: 5
1.213	1.031	0.672	0.261	0.38	0.107	0.056	0.052	0.05	0.053	0.048	0.05	0.05	0.052
1.537	0.561	0.437	0.454	0.39	0.362	0.342	0.248	0.292	0.326	0.307	0.3	0.307	0.253
1.317	1.105	1.33	0.982	0.815	0.406	0.504	0.345	0.241	0.226	0.282	0.267	0.248	0.241
1.423	0.751	0.498	0.3	0.316	0.266	0.25	0.221	0.221	0.097	0.096	0.081	0.055	0.065
1.306	1.534	1.016	0.751	0.6	0.467	0.326	0.057	0.057	0.052	0.057	0.058	0.053	0.053
1.27	1.386	0.951	0.837	0.6	0.577	0.395	0.317	0.277	0.09	0.072	0.065	0.067	0.059
1.381	1.371	0.95	0.618	0.461	0.471	0.37	0.338	0.339	0.328	0.115	0.103	0.101	0.097
1.378	0.795	0.721	0.623	0.495	0.4	0.317	0.26	0.174	0.168	0.079	0.524	0.066	0.064
1.286	0.649	0.481	0.414	0.463	0.391	0.311	0.504	0.188	0.077	0.063	0.061	0.055	0.057
1.393	0.839	0.659	0.401	0.366	0.356	0.383	0.262	0.248	0.295	0.21	0.181	0.237	0.176
1.34	1.389	0.697	0.513	0.412	0.333	0.212	0.204	0.136	0.128	0.14	0.167	0.135	0.066
1.182	0.833	0.563	0.414	0.371	0.301	0.236	0.157	0.154	0.14	0.138	0.176	0.148	0.151
1.408	0.978	0.683	0.531	0.371	0.296	0.269	0.215	0.2	0.26	0.129	0.074	0.073	0.076
1.351	0.866	0.62	0.474	0.387	0.311	0.249	0.204	0.176	0.224	0.197	0.074	0.063	0.057
1.268	1.261	1.052	0.687	0.577	0.489	0.376	0.371	0.311	0.27	0.193	0.085	0.095	0.079
1.306	1.303	1.356	1.18	1.106	1.089	0.576	0.357	0.241	0.221	0.167	0.052	0.055	0.052
1.35	1.071	0.918	1.016	0.799	0.604	0.494	0.406	0.39	0.386	0.318	0.302	0.2	0.055
1.48	1.18	0.82	0.668	0.511	0.491	0.417	0.312	0.349	0.213	0.369	0.051	0.059	0.052
1.304	1.219	1.098	0.818	0.643	0.541	0.353	0.297	0.217	0.188	0.206	0.158	0.059	0.054
1.402	1.002	1.016	0.771	0.518	0.44	0.358	0.308	0.196	0.203	0.135	0.081	0.056	0.056
1.498	1.173	1.148	0.845	0.799	0.828	0.658	0.643	0.581	0.62	0.544	0.485	0.36	0.309
1.046	0.976	0.758	0.654	0.572	0.413	0.375	0.323	0.286	0.288	0.236	0.291	0.251	0.168

## Sheet: 6
1.037	0.933	1.005	0.661	0.271	0.164	0.321	0.237	0.076	0.052	0.051	0.05	0.048	0.051
0.975	0.511	0.434	0.389	0.357	0.311	0.286	0.311	0.264	0.298	0.263	0.279	0.279	0.289
1.089	1.198	1.012	1.045	1.028	0.593	0.433	0.393	0.338	0.292	0.332	0.245	0.299	0.21
1.142	0.752	0.592	0.431	0.328	0.285	0.265	0.213	0.225	0.194	0.182	0.134	0.094	0.061
1.056	1.024	0.965	0.881	0.732	0.581	0.559	0.475	0.423	0.229	0.057	0.06	0.057	0.055
1.222	1.043	1.171	1.313	0.933	0.821	0.542	0.723	0.508	0.331	0.377	0.284	0.182	0.311
1.105	1.23	1.113	0.838	0.598	0.528	0.419	0.416	0.362	0.339	0.205	0.175	0.141	0.122
1.104	0.895	0.776	0.657	0.609	0.604	0.489	0.37	0.251	0.176	0.133	0.118	0.106	0.109
1.131	0.622	0.49	0.442	0.451	0.431	0.387	0.279	0.267	0.175	0.08	0.277	0.055	0.051
1.03	0.852	0.69	0.51	0.415	0.386	0.359	0.413	0.299	0.275	0.314	0.211	0.204	0.25
1.187	1.003	0.948	0.803	0.679	0.501	0.464	0.385	0.327	0.273	0.303	0.239	0.246	0.114
1.243	1.215	1.282	1.162	1.214	1.13	0.89	0.635	0.831	0.217	0.223	0.227	0.131	0.15
1.148	0.914	0.657	0.611	0.511	0.448	0.405	0.375	0.322	0.237	0.169	0.164	0.151	0.198
1.055	0.919	0.715	0.674	0.61	0.475	0.453	0.415	0.374	0.294	0.207	0.212	0.182	0.208
0.988	1.071	1.014	0.927	0.884	0.884	0.848	0.844	0.81	0.612	0.587	0.412	0.316	0.151
1.038	0.828	0.631	0.728	0.597	0.502	0.569	0.532	0.454	0.53	0.379	0.365	0.369	0.348
1.029	1.042	0.954	0.881	0.83	0.759	0.63	0.544	0.493	0.333	0.287	0.206	0.203	0.219
1.066	0.784	0.617	0.58	0.483	0.463	0.476	0.44	0.441	0.497	0.433	0.454	0.445	0.423
1.076	0.727	0.591	0.53	0.435	0.412	0.414	0.404	0.406	0.377	0.366	0.32	0.333	0.305
1.037	0.992	0.706	0.631	0.522	0.515	0.479	0.457	0.425	0.43	0.389	0.384	0.351	0.323
1.234	0.978	0.982	0.906	0.751	0.711	0.704	0.745	0.53	0.552	0.482	0.417	0.451	0.485
1.075	0.935	0.729	0.62	0.558	0.531	0.484	0.445	0.429	0.406	0.384	0.363	0.323	0.315

## Sheet: 7
1.038	0.911	0.941	0.694	0.365	0.206	0.225	0.23	0.128	0.052	0.054	0.456	0.051	0.051
1.078	0.571	0.472	0.402	0.373	0.338	0.358	0.32	0.327	0.26	0.289	0.238	0.266	0.274
1.032	1.259	1.014	1.012	1.136	1.028	1.117	1.137	0.519	0.329	0.29	0.335	0.299	0.222
1.007	0.767	0.63	0.502	0.367	0.321	0.285	0.274	0.254	0.238	0.212	0.211	0.184	0.167
1.195	0.999	1.186	0.889	0.764	0.659	0.585	0.585	0.559	0.371	0.365	0.146	0.059	0.059
1.104	1.139	1.299	1.251	1.359	1.268	0.757	0.622	1.177	1.04	0.364	0.712	0.338	0.269
1.139	1.263	0.999	1.028	0.629	0.577	0.516	0.428	0.425	0.349	0.342	0.343	0.16	0.25
1.139	1.026	0.871	0.676	0.643	0.552	0.505	0.519	0.365	0.282	0.244	0.149	0.117	0.116
1.146	0.543	0.458	0.418	0.441	0.388	0.292	0.202	0.092	0.065	0.068	0.061	0.071	0.054
1.006	0.761	0.517	0.385	0.375	0.312	0.283	0.293	0.227	0.209	0.208	0.167	0.167	0.142
1.075	1.04	1.019	0.93	0.853	0.75	0.661	0.603	0.532	0.459	0.444	0.349	0.317	0.252
1.137	0.98	0.972	0.895	0.874	0.866	0.836	0.802	0.63	0.666	0.584	0.428	0.451	0.262
1.176	1.074	1.418	1.234	1.065	1.121	0.951	0.721	0.978	0.45	0.609	0.424	0.384	0.332
1.405	0.953	0.814	0.7	0.547	0.497	0.472	0.464	0.418	0.4	0.375	0.325	0.246	0.197
0.996	0.914	0.694	0.659	0.593	0.481	0.461	0.412	0.378	0.357	0.267	0.277	0.296	0.227
1.303	0.873	0.717	0.614	0.622	0.524	0.464	0.446	0.421	0.349	0.349	0.256	0.158	0.115
1.162	0.979	0.954	0.854	0.909	0.812	0.788	0.799	0.723	0.688	0.586	0.534	0.51	0.437
1.181	0.993	0.778	0.64	0.589	0.525	0.491	0.465	0.446	0.376	0.366	0.313	0.258	0.236
1.236	0.933	0.839	0.781	0.701	0.659	0.55	0.536	0.411	0.353	0.356	0.276	0.244	0.23
1.032	0.869	0.695	0.605	0.585	0.512	0.465	0.437	0.386	0.36	0.331	0.282	0.299	0.299
1.192	0.889	0.721	0.599	0.551	0.457	0.435	0.414	0.392	0.362	0.355	0.359	0.343	0.294
1.035	0.914	0.847	0.816	0.716	0.672	0.585	0.508	0.464	0.432	0.384	0.376	0.323	0.336

## Sheet: 8
1.165	1.134	0.755	0.287	0.321	0.299	0.055	0.053	0.05	0.05	0.049	0.05	0.05	0.052
1.382	0.611	0.466	0.41	0.407	0.346	0.306	0.316	0.319	0.302	0.317	0.322	0.333	0.276
1.404	1.122	1.115	0.87	0.701	0.506	0.488	0.241	0.296	0.337	0.318	0.249	0.211	0.268
1.353	0.784	0.469	0.337	0.273	0.275	0.265	0.239	0.234	0.239	0.083	0.086	0.064	0.056
1.44	1.393	0.969	0.791	0.65	0.498	0.414	0.083	0.06	0.056	0.055	0.054	0.06	0.055
1.41	1.323	1.123	0.703	0.563	0.429	0.391	0.408	0.316	0.351	0.097	0.077	0.078	0.078
1.32	1.357	1.021	0.748	0.561	0.491	0.433	0.39	0.259	0.412	0.149	0.136	0.108	0.097
1.327	0.814	0.641	0.598	0.572	0.549	0.445	0.33	0.268	0.195	0.135	0.109	0.072	0.075
1.401	0.634	0.469	0.444	0.463	0.427	0.336	0.291	0.25	0.449	0.085	0.059	0.065	0.058
1.413	0.896	0.656	0.394	0.361	0.391	0.339	0.299	0.285	0.224	0.243	0.222	0.188	0.181
1.342	1.142	0.881	0.836	0.759	0.598	0.465	0.374	0.293	0.226	0.21	0.193	0.129	0.178
1.37	1.204	1.241	0.83	0.745	0.636	0.522	0.5	0.354	0.304	0.233	0.204	0.162	0.207
1.332	1.138	0.752	0.724	0.577	0.482	0.448	0.393	0.314	0.313	0.23	0.259	0.135	0.152
1.218	1.325	1.103	0.705	0.617	0.563	0.507	0.478	0.387	0.348	0.315	0.334	0.255	0.307
1.286	1.179	0.912	0.806	0.77	0.634	0.522	0.396	0.308	0.261	0.224	0.197	0.198	0.178
1.297	1.14	1.191	1.051	0.967	0.862	0.953	0.854	0.665	0.509	0.314	0.218	0.216	0.225
1.306	1.265	0.919	0.601	0.571	0.502	0.492	0.491	0.389	0.326	0.29	0.315	0.211	0.172
1.194	1.159	0.903	0.743	0.622	0.577	0.563	0.557	0.557	0.33	0.294	0.303	0.345	0.155
1.393	0.9	0.73	0.576	0.522	0.429	0.504	0.372	0.348	0.342	0.272	0.206	0.211	0.234
1.404	1.157	0.957	0.897	0.696	0.696	0.584	0.521	0.452	0.321	0.264	0.248	0.267	0.236
1.18	0.89	0.631	0.585	0.5	0.398	0.37	0.334	0.328	0.34	0.287	0.259	0.251	0.256
1.687	0.833	0.678	0.59	0.475	0.448	0.401	0.367	0.356	0.378	0.328	0.294	0.296	0.3

## Sheet: 9
1.517	1.259	1.041	0.813	0.308	0.381	0.312	0.334	0.105	0.062	0.058	0.051	0.345	0.051
1.412	0.583	0.48	0.413	0.375	0.369	0.36	0.345	0.282	0.305	0.302	0.347	0.34	0.34
1.57	1.253	1.203	1.196	1.138	1.254	1.04	0.543	0.661	0.801	0.74	0.275	0.319	0.277
1.121	0.836	0.679	0.494	0.351	0.3	0.281	0.278	0.242	0.272	0.221	0.229	0.139	0.148
1.418	1.119	1.249	1.03	0.843	0.736	0.643	0.561	0.468	0.392	0.099	0.433	0.054	0.07
1.419	1.384	1.513	1.231	1.44	0.51	0.507	0.399	0.874	0.717	0.302	0.246	0.334	0.38
1.64	1.173	1.124	1.086	0.701	0.577	0.487	0.48	0.415	0.405	0.306	0.215	0.173	0.152
1.363	0.899	0.762	0.659	0.612	0.563	0.497	0.428	0.363	0.271	0.286	0.151	0.116	0.167
1.391	0.68	0.527	0.506	0.461	0.454	0.446	0.396	0.379	0.35	0.182	0.151	0.092	0.064
1.374	0.85	0.746	0.501	0.428	0.416	0.396	0.412	0.349	0.351	0.235	0.265	0.255	0.278
1.194	1.044	1.004	0.793	0.661	0.625	0.53	0.486	0.478	0.424	0.366	0.312	0.31	0.341
1.498	1.115	1.023	0.846	0.699	0.637	0.585	0.576	0.492	0.516	0.443	0.45	0.457	0.409
1.426	1.207	1.136	1.022	0.854	0.817	0.784	0.67	0.613	0.554	0.485	0.41	0.386	0.32
1.033	1.095	0.982	0.727	0.623	0.532	0.506	0.514	0.48	0.393	0.372	0.334	0.302	0.23
1.599	1.182	1.038	0.903	0.746	0.691	0.664	0.539	0.556	0.491	0.498	0.454	0.455	0.353
1.427	1.338	1.116	0.959	0.863	0.686	0.62	0.555	0.52	0.465	0.437	0.443	0.369	0.298
1.178	1.014	0.959	0.792	0.681	0.634	0.581	0.555	0.486	0.466	0.41	0.389	0.354	0.29
1.542	1.181	1.002	0.742	0.663	0.598	0.581	0.494	0.453	0.385	0.366	0.301	0.27	0.295
1.495	1.088	0.92	0.743	0.652	0.618	0.551	0.55	0.49	0.416	0.387	0.321	0.345	0.301
1.402	1.061	0.761	0.628	0.614	0.447	0.393	0.336	0.346	0.293	0.305	0.286	0.288	0.334
1.251	0.847	0.852	0.696	0.559	0.581	0.441	0.401	0.395	0.361	0.306	0.301	0.291	0.261
1.305	0.973	0.993	0.674	0.707	0.581	0.48	0.41	0.415	0.363	0.34	0.34	0.325	0.316

## Sheet: 10
1.009	1.045	0.934	0.878	0.389	0.249	0.195	0.12	0.099	0.083	0.053	0.052	0.051	0.05
1.22	0.704	0.548	0.44	0.492	0.421	0.351	0.369	0.352	0.318	0.32	0.233	0.262	0.26
1.08	1.141	1.067	1.088	1.135	1.22	1.144	1.077	0.52	1.064	0.756	0.67	0.258	0.273
1.179	0.76	0.57	0.504	0.415	0.312	0.339	0.249	0.243	0.223	0.214	0.217	0.196	0.207
1.079	1.039	1.31	0.883	0.8	0.689	0.588	0.608	0.478	0.479	0.192	0.056	0.067	0.057
1.186	1.15	1.12	1.325	1.428	1.294	1.157	0.965	1.02	1.062	1.008	0.319	0.589	0.497
1.083	1.312	1.08	1	0.682	0.565	0.49	0.453	0.417	0.324	0.353	0.229	0.192	0.299
1.201	0.954	0.757	0.756	0.634	0.629	0.566	0.491	0.372	0.315	0.239	0.234	0.104	0.136
1.102	0.582	0.485	0.411	0.419	0.385	0.328	0.373	0.117	0.062	0.056	0.059	0.058	0.056
1.212	0.801	0.569	0.383	0.369	0.347	0.297	0.283	0.244	0.234	0.201	0.138	0.115	0.1
1.184	0.93	0.791	0.673	0.569	0.549	0.472	0.488	0.479	0.433	0.427	0.412	0.35	0.304
1.244	0.892	0.84	0.752	0.649	0.571	0.539	0.477	0.428	0.45	0.417	0.375	0.304	0.321
1.246	0.928	0.817	0.661	0.597	0.574	0.516	0.477	0.42	0.396	0.422	0.381	0.322	0.319
1.23	0.886	0.714	0.641	0.558	0.547	0.571	0.508	0.489	0.437	0.442	0.41	0.409	0.327
1.073	0.97	0.73	0.659	0.577	0.535	0.499	0.462	0.409	0.408	0.433	0.383	0.304	0.309
1.184	0.911	0.703	0.667	0.602	0.546	0.47	0.42	0.395	0.389	0.345	0.419	0.303	0.274
1.071	0.884	0.776	0.652	0.605	0.565	0.494	0.451	0.416	0.397	0.386	0.386	0.339	0.324
1.001	0.822	0.733	0.681	0.621	0.608	0.527	0.42	0.452	0.358	0.401	0.402	0.321	0.411
1.197	0.946	0.92	0.882	0.857	0.796	0.719	0.675	0.399	0.523	0.374	0.337	0.397	0.406
1.081	1.104	0.844	0.762	0.686	0.64	0.571	0.487	0.477	0.473	0.466	0.399	0.359	0.374
1.119	0.886	0.844	0.72	0.633	0.569	0.541	0.466	0.491	0.389	0.382	0.41	0.344	0.321
1.258	0.942	0.781	0.701	0.667	0.554	0.548	0.462	0.461	0.444	0.403	0.404	0.319	0.358
