# Supplementary material for: Prediction of ultra-high-order antibiotic combinations based on pairwise interactions
Source: PLoS Comput Biol. 2019 Jan 30;15(1):e1006774. doi: 10.1371/journal.pcbi.1006774 (PMC6370231; doi:10.1371/journal.pcbi.1006774)
Supplement: S1 Data — Doses increase linearly; the maximal dose is in Table 1 and Table 2. We conducted five different experiments: (1) allpairsof10Ecoli—the effect of all pair combinations of ten antibiotics on Ecoli growth. (2) allpairsof10Mtb—the effect of all pair combinations of ten antibiotics on MTB growth. (3) Ecoli030817—the effect of 20 three antibiotics combinations on Ecoli growth. (4) Ecoli0609—the effect of up to five antibiotics combinations on Ecoli growth. (5) Mtb0609results—the effect of up to five antibiotics combinations on MTB growth. (6) 0822 –(a) 0822platessetup—the setup of up to 10 antibiotics combinations on Ecoli growth. (b)-(d) 0822rep1/2/3/—the results of three replicates of the experiment. (ZIP) [file pcbi.1006774.s012.zip › DataForPaper/allpairsof10Ecoli.xlsx]

## Sheet: rep1
	drug1	drug2	0	1	2	3	4	5	6	7	8	9	10	11	12	13
plate1	1		0.78	0.758	0.587	0.787	0.226	0.218	0.12	0.081	0.044	0.047	0.046	0.051	0.046	0.045
	2		0.652	0.49	0.381	0.301	0.223	0.2	0.188	0.147	0.122	0.11	0.1	0.093	0.084	0.083
	3		0.711	0.684	0.36	0.271	0.198	0.185	0.29	0.201	0.35	0.17	0.262	0.172	0.233	0.195
	4		0.735	0.696	0.615	0.33	0.308	0.221	0.155	0.16	0.205	0.145	0.129	0.122	0.108	0.094
	5		0.772	0.821	0.744	0.557	0.468	0.439	0.188	0.185	0.043	0.044	0.043	0.048	0.045	0.046
	6		0.739	0.896	0.736	0.569	0.381	0.211	0.194	0.117	0.067	0.066	0.057	0.059	0.054	0.05
	7		0.782	0.812	0.552	0.4	0.317	0.225	0.323	0.219	0.053	0.078	0.059	0.049	0.048	0.048
	8		0.646	0.578	0.599	0.451	0.329	0.283	0.262	0.238	0.155	0.058	0.056	0.049	0.049	0.049
	9		0.74	0.541	0.415	0.404	0.307	0.294	0.183	0.155	0.079	0.049	0.045	0.045	0.047	0.044
	10		0.721	0.643	0.411	0.398	0.373	0.264	0.181	0.177	0.195	0.139	0.112	0.116	0.119	0.117
	1	2	0.697	0.557	0.505	0.429	0.236	0.138	0.232	0.248	0.251	0.157	0.055	0.061	0.06	0.06
	1	3	0.759	0.73	0.305	0.172	0.152	0.219	0.142	0.066	0.05	0.046	0.047	0.047	0.074	0.045
	1	4	0.784	0.716	0.607	0.562	0.409	0.354	0.125	0.077	0.089	0.089	0.098	0.092	0.085	0.076
	1	5	0.762	0.758	0.692	0.703	0.671	0.525	0.364	0.363	0.245	0.046	0.045	0.046	0.045	0.045
	1	6	0.797	0.891	0.931	0.618	0.535	0.3	0.362	0.121	0.048	0.049	0.047	0.048	0.046	0.047
	1	7	0.755	0.726	0.944	0.49	0.321	0.175	0.169	0.245	0.128	0.066	0.063	0.06	0.062	0.054
	1	8	0.725	0.733	0.888	0.531	0.492	0.294	0.152	0.259	0.522	0.111	0.047	0.048	0.048	0.047
	1	9	0.753	0.684	0.531	0.429	0.407	0.284	0.236	0.162	0.175	0.153	0.209	0.048	0.048	0.051
	1	10	0.695	0.862	0.653	0.473	0.397	0.357	0.265	0.297	0.193	0.19	0.124	0.079	0.047	0.046
	2	3	0.676	0.495	0.477	0.4	0.294	0.164	0.171	0.133	0.323	0.165	0.153	0.1	0.192	0.088
	2	4	0.767	0.518	0.438	0.341	0.214	0.18	0.156	0.134	0.15	0.123	0.123	0.122	0.091	0.097
	2	5	0.758	0.531	0.492	0.439	0.39	0.359	0.334	0.305	0.216	0.202	0.192	0.061	0.047	0.046
plate2	1		0.73	0.701	1.194	0.522	0.353	0.279	0.279	0.125	0.094	0.06	0.047	0.047	0.046	0.045
	2		0.986	0.452	0.383	0.268	0.249	0.172	0.188	0.13	0.136	0.099	0.096	0.078	0.083	0.091
	3		0.731	0.593	0.415	0.253	0.269	0.164	0.171	0.297	0.269	0.333	0.217	0.24	0.135	0.103
	4		0.693	0.676	0.454	0.42	0.409	0.277	0.211	0.205	0.157	0.181	0.154	0.11	0.115	0.104
	5		0.679	0.723	0.82	0.556	0.458	0.388	0.324	0.183	0.18	0.053	0.046	0.046	0.046	0.047
	6		0.718	0.912	0.845	0.536	0.409	0.194	0.164	0.108	0.1	0.07	0.069	0.056	0.058	0.054
	7		0.681	0.882	0.531	0.348	0.234	0.111	0.154	0.152	0.055	0.052	0.065	0.05	0.048	0.05
	8		0.659	0.828	0.611	0.442	0.37	0.256	0.261	0.258	0.086	0.166	0.055	0.048	0.048	0.05
	9		0.514	0.507	0.406	0.414	0.328	0.287	0.199	0.183	0.143	0.053	0.048	0.046	0.046	0.044
	10		0.665	0.691	0.419	0.515	0.357	0.266	0.185	0.185	0.15	0.149	0.124	0.112	0.113	0.1
	2	6	0.719	0.575	0.531	0.368	0.378	0.277	0.252	0.203	0.167	0.15	0.109	0.088	0.053	0.048
	2	7	0.511	0.538	0.482	0.421	0.358	0.291	0.261	0.207	0.224	0.206	0.136	0.124	0.109	0.099
	2	8	0.883	0.722	0.552	0.472	0.314	0.225	0.27	0.253	0.142	0.078	0.049	0.047	0.047	0.049
	2	9	0.693	0.455	0.351	0.343	0.326	0.257	0.19	0.145	0.136	0.127	0.089	0.076	0.052	0.046
	2	10	0.725	0.673	0.318	0.266	0.241	0.22	0.201	0.343	0.062	0.051	0.047	0.047	0.045	0.046
	3	4	0.727	0.666	0.599	0.495	0.341	0.343	0.255	0.222	0.175	0.141	0.106	0.067	0.056	0.063
	3	5	0.531	0.761	0.674	0.73	0.465	0.543	0.465	0.449	0.386	0.317	0.24	0.209	0.163	0.134
	3	6	1.102	0.694	0.691	0.804	0.424	0.274	0.178	0.141	0.102	0.075	0.073	0.051	0.05	0.05
	3	7	0.697	0.558	0.806	0.47	0.346	0.231	0.173	0.141	0.101	0.099	0.186	0.283	0.326	0.055
	3	8	0.686	0.614	0.714	0.582	0.45	0.372	0.359	0.318	0.255	0.24	0.217	0.183	0.187	0.127
	3	9	0.642	0.622	0.554	0.4	0.469	0.346	0.373	0.317	0.296	0.288	0.24	0.226	0.146	0.083
	3	10	0.728	0.744	0.622	0.568	0.433	0.423	0.415	0.337	0.314	0.186	0.249	0.196	0.168	0.121
plate3	1		0.918	0.602	0.574	0.468	0.356	0.266	0.369	0.174	0.146	0.073	0.057	0.046	0.046	0.05
	2		0.562	0.391	0.392	0.324	0.229	0.21	0.185	0.181	0.123	0.109	0.094	0.115	0.091	0.112
	3		0.654	0.561	0.479	0.288	0.251	0.217	0.297	0.186	0.154	0.307	0.228	0.272	0.211	0.242
	4		0.628	0.639	0.517	0.403	0.346	0.31	0.249	0.201	0.22	0.177	0.175	0.166	0.121	0.115
	5		0.736	0.653	0.54	0.583	0.491	0.42	0.304	0.253	0.191	0.096	0.05	0.045	0.045	0.045
	6		0.596	0.854	0.933	0.644	0.449	0.42	0.179	0.185	0.144	0.124	0.079	0.06	0.061	0.064
	7		0.721	0.729	0.53	0.438	0.311	0.221	0.305	0.114	0.298	0.049	0.049	0.05	0.049	0.049
	8		0.635	0.898	0.64	0.479	0.379	0.301	0.283	0.182	0.112	0.143	0.059	0.052	0.051	0.052
	9		0.641	0.458	0.393	0.418	0.302	0.312	0.228	0.191	0.157	0.394	0.063	0.048	0.047	0.395
	10		0.712	0.612	0.75	0.403	0.414	0.34	0.269	0.187	0.173	0.122	0.145	0.12	0.114	0.119
	4	5	0.674	0.545	0.535	0.587	0.455	0.441	0.402	0.372	0.304	0.237	0.197	0.179	0.132	0.136
	4	6	0.618	0.726	0.616	0.562	0.487	0.445	0.408	0.493	0.349	0.336	0.273	0.234	0.257	0.236
	4	7	0.698	0.651	0.589	0.57	0.695	0.475	0.396	0.376	0.338	0.301	0.261	0.234	0.215	0.196
	4	8	0.798	0.586	0.506	0.446	0.367	0.315	0.213	0.131	0.212	0.142	0.178	0.05	0.048	0.048
	4	9	0.646	0.542	0.427	0.38	0.406	0.349	0.322	0.228	0.169	0.127	0.14	0.071	0.046	0.045
	4	10	0.687	0.717	0.503	0.386	0.293	0.249	0.227	0.183	0.162	0.129	0.146	0.145	0.119	0.103
	5	6	0.597	0.642	0.755	0.683	0.607	0.596	0.555	0.38	0.195	0.194	0.203	0.044	0.046	0.045
	5	7	0.579	0.733	0.763	0.657	0.531	0.543	0.402	0.376	0.264	0.272	0.051	0.075	0.053	0.046
	5	8	0.604	0.631	0.769	0.721	0.671	0.561	0.508	0.427	0.421	0.297	0.162	0.137	0.17	0.05
	5	9	0.634	0.616	0.576	0.487	0.465	0.418	0.323	0.289	0.174	0.048	0.046	0.047	0.046	0.045
	5	10	0.731	0.69	0.71	0.548	0.55	0.424	0.347	0.247	0.194	0.096	0.049	0.049	0.049	0.045
	6	7	0.66	0.773	1.011	0.631	0.561	0.522	0.274	0.196	0.172	0.109	0.142	0.046	0.061	0.053
plate4	1		0.631	0.729	0.5	0.464	0.347	0.304	0.394	0.133	0.259	0.122	0.059	0.047	0.045	0.045
	2		0.621	0.477	0.428	0.261	0.275	0.22	0.204	0.167	0.152	0.119	0.119	0.123	0.115	0.144
	3		0.651	0.759	0.527	0.318	0.275	0.241	0.243	0.268	0.173	0.197	0.171	0.217	0.171	0.19
	4		0.667	0.597	0.492	0.402	0.369	0.305	0.265	0.189	0.192	0.166	0.152	0.188	0.135	0.127
	5		0.641	0.734	0.611	0.478	0.424	0.319	0.497	0.25	0.216	0.184	0.059	0.045	0.047	0.045
	6		0.663	0.634	0.679	0.563	0.457	0.428	0.19	0.22	0.147	0.157	0.085	0.109	0.064	0.058
	7		0.658	0.539	0.577	0.477	0.344	0.264	0.18	0.161	0.291	0.05	0.053	0.049	0.048	0.048
	8		0.867	0.952	0.648	0.552	0.392	0.328	0.282	0.189	0.191	0.092	0.067	0.055	0.05	0.056
	9		0.691	0.603	0.387	0.375	0.342	0.297	0.275	0.199	0.175	0.128	0.071	0.051	0.054	0.383
	10		0.654	0.583	0.373	0.393	0.378	0.299	0.204	0.203	0.163	0.162	0.131	0.13	0.121	0.1
	6	8	0.609	0.694	0.664	0.719	0.55	0.467	0.431	0.331	0.337	0.198	0.127	0.187	0.134	0.046
	6	9	0.531	0.619	0.515	0.482	0.436	0.415	0.312	0.277	0.234	0.195	0.155	0.174	0.143	0.136
	6	10	0.653	0.771	0.563	0.546	0.586	0.399	0.388	0.403	0.44	0.202	0.167	0.171	0.158	0.183
	7	8	0.633	0.707	0.658	0.565	0.496	0.487	0.386	0.343	0.318	0.319	0.287	0.224	0.156	0.074
	7	9	0.501	0.686	0.551	0.441	0.472	0.368	0.314	0.325	0.293	0.286	0.259	0.25	0.245	0.216
	7	10	0.548	0.664	0.688	0.561	0.528	0.381	0.361	0.356	0.335	0.285	0.23	0.228	0.171	0.138
	8	9	0.671	0.645	0.478	0.412	0.352	0.314	0.246	0.288	0.262	0.285	0.09	0.049	0.05	0.048
	8	10	0.635	0.668	0.493	0.348	0.321	0.274	0.21	0.138	0.109	0.11	0.138	0.05	0.047	0.049
	9	10	0.528	0.589	0.467	0.362	0.32	0.349	0.316	0.233	0.229	0.142	0.095	0.102	0.084	0.072

## Sheet: rep2
	drug1	drug2	0	1	2	3	4	5	6	7	8	9	10	11	12	13
plate1	1		0.709	0.922	0.743	0.523	0.351	0.31	0.302	0.164	0.09	0.051	0.046	0.051	0.047	0.045
	2		0.742	0.444	0.321	0.296	0.245	0.24	0.203	0.127	0.156	0.099	0.108	0.088	0.079	0.076
	3		0.906	0.655	0.616	0.491	0.391	0.305	0.286	0.268	0.198	0.211	0.211	0.182	0.305	0.183
	4		0.887	0.624	0.455	0.329	0.33	0.278	0.203	0.212	0.204	0.173	0.162	0.148	0.145	0.156
	5		0.785	0.823	0.675	0.519	0.483	0.415	0.305	0.202	0.055	0.045	0.046	0.047	0.046	0.045
	6		0.723	0.768	0.532	0.413	0.292	0.225	0.156	0.104	0.132	0.06	0.056	0.052	0.053	0.048
	7		0.938	0.626	0.59	0.419	0.293	0.284	0.292	0.131	0.105	0.152	0.105	0.05	0.051	0.054
	8		0.926	0.609	0.479	0.413	0.349	0.286	0.277	0.141	0.166	0.057	0.069	0.05	0.048	0.048
	9		0.891	0.527	0.417	0.382	0.299	0.245	0.234	0.339	0.095	0.057	0.048	0.045	0.046	0.043
	10		0.87	0.622	0.47	0.418	0.377	0.32	0.263	0.284	0.203	0.195	0.141	0.134	0.121	0.077
	1	2	0.842	0.533	0.446	0.353	0.308	0.266	0.175	0.228	0.331	0.269	0.261	0.177	0.065	0.054
	1	3	0.721	0.831	0.521	0.393	0.262	0.178	0.171	0.12	0.087	0.078	0.079	0.05	0.05	0.048
	1	4	0.576	0.855	0.604	0.467	0.366	0.337	0.279	0.2	0.089	0.116	0.114	0.117	0.112	0.125
	1	5	0.624	0.865	0.637	0.579	0.625	0.527	0.355	0.284	0.172	0.045	0.044	0.046	0.045	0.046
	1	6	0.715	0.631	0.64	0.546	0.446	0.342	0.363	0.157	0.048	0.047	0.045	0.046	0.045	0.046
	1	7	0.614	0.807	0.664	0.539	0.501	0.322	0.234	0.21	0.198	0.174	0.189	0.065	0.063	0.059
	1	8	0.986	0.734	0.54	0.474	0.412	0.309	0.247	0.217	0.233	0.263	0.068	0.059	0.05	0.049
	1	9	0.833	0.641	0.513	0.408	0.389	0.331	0.311	0.218	0.159	0.291	0.047	0.046	0.047	0.05
	1	10	0.882	0.711	0.666	0.505	0.462	0.358	0.345	0.31	0.381	0.368	0.203	0.138	0.156	0.143
	2	3	0.771	0.543	0.462	0.383	0.311	0.274	0.242	0.168	0.16	0.15	0.14	0.249	0.245	0.13
	2	4	0.859	0.467	0.401	0.282	0.304	0.201	0.173	0.189	0.148	0.134	0.141	0.118	0.117	0.118
	2	5	0.731	0.539	0.469	0.417	0.384	0.357	0.328	0.27	0.292	0.348	0.211	0.21	0.155	0.048
plate2	1		0.854	0.788	0.762	0.667	0.482	0.268	0.308	0.218	0.182	0.05	0.049	0.046	0.046	0.045
	2		0.862	0.391	0.342	0.267	0.25	0.179	0.162	0.132	0.11	0.106	0.112	0.087	0.086	0.093
	3		0.768	0.632	0.595	0.455	0.393	0.259	0.242	0.265	0.235	0.137	0.195	0.213	0.202	0.17
	4		0.91	0.633	0.433	0.413	0.325	0.254	0.229	0.185	0.158	0.135	0.137	0.123	0.124	0.122
	5		0.649	0.652	0.76	0.605	0.494	0.428	0.335	0.246	0.152	0.048	0.045	0.045	0.045	0.046
	6		0.824	0.86	0.771	0.49	0.398	0.186	0.174	0.108	0.119	0.068	0.063	0.059	0.055	0.052
	7		0.833	0.888	0.689	0.438	0.339	0.176	0.21	0.102	0.06	0.049	0.049	0.048	0.048	0.048
	8		0.65	0.8	0.506	0.407	0.318	0.294	0.311	0.286	0.131	0.053	0.051	0.048	0.051	0.113
	9		0.885	0.499	0.406	0.429	0.343	0.268	0.196	0.322	0.135	0.066	0.05	0.327	0.044	0.044
	10		0.515	0.71	0.484	0.452	0.381	0.279	0.238	0.222	0.174	0.191	0.161	0.127	0.13	0.087
	2	6	0.681	0.558	0.505	0.404	0.374	0.299	0.243	0.178	0.149	0.153	0.108	0.1	0.074	0.088
	2	7	0.731	0.511	0.465	0.418	0.36	0.282	0.265	0.213	0.269	0.254	0.121	0.099	0.078	0.073
	2	8	0.851	0.539	0.464	0.391	0.267	0.213	0.218	0.202	0.269	0.143	0.048	0.047	0.047	0.046
	2	9	0.882	0.419	0.337	0.318	0.3	0.282	0.173	0.181	0.162	0.145	0.111	0.067	0.051	0.056
	2	10	0.855	0.51	0.344	0.317	0.288	0.313	0.27	0.177	0.053	0.085	0.122	0.05	0.048	0.046
	3	4	0.817	0.718	0.504	0.468	0.42	0.371	0.336	0.31	0.268	0.184	0.185	0.178	0.154	0.128
	3	5	0.811	0.837	0.779	0.771	0.78	0.767	0.454	0.474	0.409	0.375	0.401	0.295	0.267	0.228
	3	6	0.66	0.905	0.745	0.943	0.698	0.465	0.339	0.233	0.154	0.125	0.114	0.05	0.049	0.049
	3	7	0.748	0.873	0.855	0.67	0.606	0.388	0.268	0.229	0.204	0.138	0.232	0.122	0.069	0.089
	3	8	0.746	0.881	0.645	0.489	0.475	0.389	0.354	0.315	0.269	0.282	0.234	0.237	0.224	0.286
	3	9	0.532	0.651	0.577	0.424	0.44	0.368	0.391	0.37	0.338	0.322	0.245	0.22	0.246	0.146
	3	10	0.656	0.556	0.762	0.571	0.538	0.4	0.539	0.374	0.385	0.318	0.301	0.211	0.2	0.173
plate3	1		0.776	0.843	0.601	0.602	0.472	0.324	0.34	0.211	0.297	0.141	0.095	0.073	0.046	0.048
	2		0.504	0.433	0.35	0.326	0.231	0.234	0.193	0.17	0.167	0.101	0.111	0.112	0.083	0.116
	3		0.635	0.774	0.519	0.412	0.362	0.249	0.258	0.273	0.178	0.165	0.239	0.516	0.133	0.176
	4		0.772	0.528	0.404	0.346	0.332	0.267	0.243	0.23	0.209	0.16	0.125	0.148	0.129	0.112
	5		0.843	0.62	0.604	0.635	0.511	0.462	0.331	0.302	0.183	0.113	0.113	0.045	0.045	0.045
	6		0.646	0.841	0.805	0.734	0.517	0.31	0.162	0.158	0.131	0.086	0.066	0.056	0.056	0.053
	7		0.639	0.643	0.612	0.508	0.378	0.263	0.156	0.115	0.067	0.051	0.053	0.114	0.048	0.048
	8		0.718	0.535	0.541	0.447	0.359	0.294	0.273	0.215	0.245	0.082	0.053	0.051	0.062	0.05
	9		0.659	0.519	0.389	0.394	0.318	0.318	0.223	0.239	0.271	0.104	0.091	0.053	0.045	0.044
	10		0.671	0.55	0.51	0.415	0.397	0.373	0.289	0.231	0.194	0.169	0.161	0.128	0.116	0.1
	4	5	0.588	0.529	0.494	0.512	0.397	0.477	0.453	0.433	0.338	0.262	0.206	0.206	0.135	0.102
	4	6	0.601	0.689	0.619	0.463	0.615	0.439	0.377	0.497	0.361	0.35	0.27	0.218	0.192	0.179
	4	7	0.699	0.631	0.549	0.487	0.646	0.453	0.389	0.353	0.313	0.293	0.26	0.214	0.211	0.206
	4	8	0.745	0.602	0.52	0.505	0.372	0.299	0.208	0.131	0.182	0.096	0.057	0.048	0.048	0.047
	4	9	0.769	0.497	0.438	0.353	0.469	0.324	0.303	0.234	0.158	0.136	0.133	0.075	0.045	0.045
	4	10	0.715	0.538	0.422	0.385	0.327	0.275	0.291	0.172	0.167	0.146	0.157	0.138	0.125	0.131
	5	6	0.631	0.676	0.704	0.612	0.588	0.693	0.572	0.281	0.194	0.219	0.137	0.045	0.045	0.044
	5	7	0.672	0.534	0.619	0.686	0.593	0.62	0.441	0.38	0.264	0.301	0.224	0.088	0.05	0.058
	5	8	0.586	0.663	0.605	0.538	0.599	0.525	0.462	0.406	0.384	0.328	0.215	0.17	0.072	0.048
	5	9	0.732	0.666	0.514	0.452	0.469	0.445	0.351	0.301	0.274	0.151	0.054	0.047	0.045	0.045
	5	10	0.729	0.617	0.614	0.485	0.722	0.411	0.353	0.274	0.258	0.188	0.115	0.07	0.048	0.045
	6	7	0.723	0.626	0.848	0.538	0.588	0.507	0.281	0.243	0.181	0.13	0.19	0.046	0.046	0.096
plate4	1		0.725	0.745	0.598	0.634	0.448	0.317	0.258	0.219	0.343	0.257	0.319	0.098	0.081	0.047
	2		0.731	0.428	0.377	0.249	0.262	0.237	0.207	0.201	0.141	0.145	0.121	0.119	0.125	0.125
	3		0.647	0.769	0.625	0.477	0.405	0.36	0.329	0.274	0.264	0.207	0.18	0.146	0.136	0.189
	4		0.693	0.652	0.423	0.381	0.347	0.308	0.266	0.215	0.191	0.183	0.175	0.153	0.126	0.144
	5		0.717	0.745	0.763	0.501	0.761	0.397	0.428	0.332	0.273	0.207	0.105	0.068	0.047	0.065
	6		0.78	0.714	0.641	0.564	0.433	0.351	0.214	0.214	0.152	0.162	0.068	0.061	0.056	0.057
	7		0.722	0.571	0.58	0.539	0.419	0.337	0.277	0.371	0.181	0.226	0.102	0.178	0.056	0.049
	8		0.845	0.597	0.569	0.441	0.364	0.31	0.287	0.349	0.241	0.258	0.147	0.193	0.05	0.053
	9		0.619	0.513	0.418	0.465	0.394	0.344	0.238	0.306	0.206	0.17	0.085	0.058	0.045	0.047
	10		0.743	0.576	1.078	0.405	0.381	0.368	0.365	0.206	0.214	0.221	0.141	0.177	0.131	0.092
	6	8	0.658	0.839	0.623	0.57	0.448	0.38	0.382	0.309	0.29	0.177	0.135	0.053	0.05	0.049
	6	9	0.779	0.695	0.513	0.456	0.403	0.39	0.27	0.258	0.222	0.211	0.18	0.185	0.146	0.136
	6	10	0.775	0.745	1.258	0.599	0.605	0.466	0.437	0.37	0.342	0.261	0.219	0.208	0.217	0.193
	7	8	0.773	0.645	0.651	0.505	0.455	0.41	0.376	0.351	0.278	0.335	0.317	0.268	0.211	0.161
	7	9	0.759	0.61	0.506	0.431	0.37	0.35	0.313	0.309	0.272	0.253	0.243	0.235	0.214	0.238
	7	10	0.739	0.687	0.628	0.56	0.508	0.417	0.397	0.386	0.341	0.276	0.226	0.206	0.173	0.181
	8	9	0.683	0.661	0.49	0.414	0.319	0.245	0.24	0.262	0.243	0.287	0.23	0.112	0.151	0.048
	8	10	0.654	0.663	0.553	0.42	0.333	0.291	0.218	0.192	0.216	0.219	0.172	0.112	0.055	0.047
	9	10	0.646	0.609	0.457	0.391	0.359	0.326	0.319	0.266	0.24	0.211	0.135	0.103	0.104	0.088

## Sheet: drugs
#	drug	abbreviation
1	ampicillin	AMP
2	azithromycin	AZI
3	aztroenam	AZT
4	chloramphenicol	CHL
5	irgasan	IRG
6	meropenem	MER
7	moxifloxacin	MOX
8	rifampicin	RIF
9	spectinomycin	SPE
10	tetracycline	TET
