# Supplementary material for: Prediction of ultra-high-order antibiotic combinations based on pairwise interactions
Source: PLoS Comput Biol. 2019 Jan 30;15(1):e1006774. doi: 10.1371/journal.pcbi.1006774 (PMC6370231; doi:10.1371/journal.pcbi.1006774)
Supplement: S1 Data — Doses increase linearly; the maximal dose is in Table 1 and Table 2. We conducted five different experiments: (1) allpairsof10Ecoli—the effect of all pair combinations of ten antibiotics on Ecoli growth. (2) allpairsof10Mtb—the effect of all pair combinations of ten antibiotics on MTB growth. (3) Ecoli030817—the effect of 20 three antibiotics combinations on Ecoli growth. (4) Ecoli0609—the effect of up to five antibiotics combinations on Ecoli growth. (5) Mtb0609results—the effect of up to five antibiotics combinations on MTB growth. (6) 0822 –(a) 0822platessetup—the setup of up to 10 antibiotics combinations on Ecoli growth. (b)-(d) 0822rep1/2/3/—the results of three replicates of the experiment. (ZIP) [file pcbi.1006774.s012.zip › DataForPaper/allpairsof10Mtb.xlsx]

## Sheet: rep1
	drug1	drug2	0	1	2	3	4	5	6	7	8	9	10	11	12	13
plate1	1		0.643	0.439	0.342	0.449	0.348	0.198	0.223	0.224	0.2	0.224	0.26	0.193	0.179	0.132
	2		0.485	0.298	0.289	0.282	0.324	0.239	0.185	0.192	0.158	0.13	0.155	0.179	0.146	0.138
	3		0.517	0.46	0.307	0.199	0.175	0.152	0.143	0.128	0.128	0.129	0.139	0.13	0.118	0.127
	4		0.478	0.498	0.412	0.351	0.268	0.223	0.223	0.17	0.149	0.164	0.15	0.132	0.145	0.139
	5		0.486	0.587	0.559	0.421	0.353	0.34	0.231	0.167	0.137	0.138	0.132	0.121	0.123	0.129
	6		0.546	0.39	0.37	0.25	0.261	0.226	0.221	0.239	0.166	0.174	0.108	0.131	0.139	0.115
	7		0.483	0.431	0.45	0.317	0.286	0.163	0.161	0.176	0.161	0.123	0.164	0.129	0.123	0.116
	8		0.589	0.429	0.415	0.326	0.324	0.236	0.175	0.186	0.175	0.112	0.119	0.132	0.108	0.108
	9		0.434	0.48	0.342	0.285	0.301	0.209	0.205	0.223	0.196	0.161	0.201	0.175	0.157	0.135
	1	2	0.547	0.328	0.29	0.149	0.262	0.202	0.144	0.104	0.139	0.116	0.099	0.127	0.101	0.089
	1	3	0.486	0.565	0.453	0.302	0.107	0.098	0.105	0.098	0.112	0.104	0.103	0.098	0.095	0.093
	1	4	0.434	0.49	0.433	0.461	0.352	0.274	0.236	0.208	0.133	0.123	0.158	0.132	0.115	0.124
	1	5	0.589	0.546	0.414	0.661	0.348	0.364	0.278	0.217	0.135	0.159	0.112	0.094	0.1	0.096
	1	6	0.512	0.45	0.479	0.329	0.321	0.27	0.165	0.163	0.179	0.161	0.136	0.165	0.146	0.149
	1	7	0.495	0.435	0.459	0.553	0.46	0.336	0.264	0.375	0.259	0.261	0.229	0.111	0.15	0.21
	1	8	0.588	0.547	0.396	0.373	0.308	0.216	0.193	0.13	0.16	0.116	0.135	0.11	0.108	0.112
	1	9	0.565	0.449	0.489	0.38	0.339	0.389	0.34	0.238	0.259	0.213	0.192	0.236	0.161	0.223
	2	3	0.503	0.284	0.272	0.158	0.144	0.122	0.117	0.103	0.104	0.107	0.102	0.107	0.109	0.11
	2	4	0.421	0.319	0.348	0.312	0.311	0.303	0.29	0.216	0.19	0.198	0.152	0.139	0.153	0.161
	2	5	0.541	0.326	0.219	0.32	0.156	0.132	0.119	0.126	0.118	0.114	0.117	0.119	0.111	0.117
plate2	1		0.433	0.447	0.449	0.394	0.228	0.357	0.291	0.219	0.182	0.171	0.254	0.191	0.15	0.177
	2		0.553	0.434	0.467	0.303	0.236	0.317	0.31	0.325	0.27	0.209	0.308	0.272	0.156	0.212
	3		0.422	0.434	0.396	0.22	0.187	0.183	0.16	0.145	0.137	0.143	0.134	0.131	0.121	0.139
	4		0.444	0.58	0.461	0.37	0.27	0.256	0.194	0.166	0.146	0.165	0.17	0.142	0.143	0.155
	5		0.438	0.47	0.488	0.355	0.327	0.268	0.213	0.136	0.133	0.149	0.127	0.127	0.124	0.138
	6		0.508	0.392	0.253	0.269	0.223	0.209	0.222	0.215	0.143	0.129	0.124	0.123	0.118	0.124
	7		0.474	0.386	0.426	0.314	0.164	0.15	0.178	0.173	0.155	0.18	0.154	0.148	0.153	0.136
	8		0.418	0.448	0.393	0.376	0.316	0.296	0.172	0.09	0.134	0.112	0.147	0.115	0.099	0.105
	9		0.544	0.382	0.294	0.27	0.293	0.22	0.193	0.243	0.209	0.175	0.149	0.176	0.178	0.162
	2	6	0.428	0.416	0.369	0.241	0.326	0.239	0.197	0.191	0.168	0.142	0.138	0.168	0.145	0.111
	2	7	0.517	0.423	0.452	0.38	0.391	0.279	0.246	0.281	0.231	0.222	0.092	0.234	0.195	0.212
	2	8	0.58	0.519	0.458	0.393	0.386	0.379	0.241	0.266	0.225	0.205	0.28	0.244	0.187	0.15
	2	9	0.396	0.359	0.376	0.369	0.307	0.204	0.236	0.181	0.177	0.162	0.198	0.156	0.136	0.164
	3	4	0.485	0.543	0.522	0.402	0.294	0.175	0.176	0.19	0.174	0.128	0.149	0.132	0.138	0.123
	3	5	0.495	0.489	0.402	0.29	0.21	0.138	0.149	0.126	0.14	0.14	0.114	0.126	0.126	0.127
	3	6	0.434	0.513	0.338	0.185	0.179	0.154	0.155	0.121	0.124	0.12	0.113	0.118	0.118	0.124
	3	7	0.424	0.53	0.442	0.385	0.292	0.231	0.157	0.134	0.133	0.13	0.121	0.113	0.129	0.105
	3	8	0.338	0.457	0.34	0.223	0.183	0.135	0.122	0.109	0.113	0.101	0.107	0.12	0.11	0.108
	3	9	0.523	0.392	0.373	0.302	0.207	0.177	0.145	0.142	0.139	0.123	0.115	0.107	0.11	0.106
plate3	1		0.47	0.498	0.477	0.457	0.362	0.404	0.259	0.208	0.133	0.145	0.192	0.23	0.182	0.213
	2		0.521	0.561	0.503	0.336	0.264	0.37	0.367	0.303	0.276	0.315	0.342	0.286	0.269	0.274
	3		0.46	0.464	0.456	0.237	0.235	0.17	0.163	0.134	0.149	0.141	0.139	0.14	0.141	0.134
	4		0.517	0.594	0.472	0.372	0.322	0.232	0.25	0.166	0.14	0.154	0.124	0.157	0.148	0.164
	5		0.479	0.555	0.449	0.353	0.329	0.313	0.185	0.142	0.122	0.125	0.121	0.118	0.125	0.115
	6		0.55	0.432	0.337	0.304	0.258	0.214	0.191	0.191	0.195	0.148	0.146	0.108	0.145	0.113
	7		0.4	0.48	0.357	0.3	0.233	0.147	0.161	0.152	0.167	0.138	0.113	0.151	0.142	0.123
	8		0.461	0.547	0.406	0.312	0.244	0.273	0.177	0.135	0.112	0.139	0.112	0.103	0.095	0.1
	9		0.486	0.388	0.317	0.268	0.285	0.218	0.196	0.181	0.183	0.178	0.187	0.172	0.135	0.142
	4	5	0.517	0.58	0.571	0.46	0.379	0.383	0.292	0.272	0.27	0.155	0.184	0.17	0.158	0.131
	4	6	0.522	0.457	0.419	0.345	0.301	0.28	0.247	0.242	0.203	0.225	0.2	0.151	0.143	0.127
	4	7	0.557	0.483	0.546	0.485	0.356	0.276	0.201	0.139	0.124	0.117	0.113	0.103	0.104	0.107
	4	8	0.558	0.579	0.402	0.34	0.292	0.213	0.204	0.15	0.156	0.122	0.173	0.177	0.149	0.125
	4	9	0.584	0.436	0.309	0.266	0.181	0.158	0.128	0.133	0.117	0.11	0.112	0.112	0.1	0.104
	5	6	0.451	0.451	0.464	0.336	0.309	0.243	0.134	0.169	0.133	0.114	0.122	0.107	0.107	0.097
	5	7	0.502	0.543	0.44	0.42	0.378	0.321	0.263	0.278	0.214	0.171	0.159	0.137	0.126	0.129
	5	8	0.515	0.47	0.49	0.368	0.422	0.253	0.157	0.118	0.111	0.106	0.108	0.095	0.099	0.108
	5	9	0.574	0.398	0.478	0.474	0.47	0.307	0.346	0.16	0.134	0.155	0.149	0.138	0.125	0.104
plate4	1		0.632	0.502	0.478	0.349	0.39	0.392	0.302	0.266	0.22	0.158	0.113	0.209	0.177	0.114
	2		0.536	0.487	0.567	0.433	0.48	0.39	0.483	0.462	0.414	0.424	0.4	0.355	0.358	0.323
	3		0.528	0.552	0.366	0.264	0.211	0.179	0.149	0.128	0.154	0.14	0.139	0.128	0.141	0.131
	4		0.5	0.562	0.429	0.366	0.323	0.233	0.214	0.188	0.181	0.169	0.161	0.156	0.161	0.176
	5		0.61	0.48	0.537	0.459	0.333	0.304	0.242	0.163	0.16	0.132	0.131	0.125	0.119	0.131
	6		0.561	0.427	0.345	0.263	0.282	0.225	0.241	0.239	0.2	0.171	0.151	0.15	0.123	0.151
	7		0.484	0.491	0.43	0.349	0.244	0.25	0.191	0.161	0.143	0.179	0.136	0.13	0.118	0.126
	8		0.519	0.425	0.422	0.37	0.347	0.231	0.187	0.189	0.121	0.141	0.15	0.124	0.104	0.116
	9		0.503	0.405	0.31	0.284	0.26	0.249	0.187	0.172	0.232	0.197	0.183	0.186	0.163	0.183
	6	7	0.653	0.503	0.436	0.319	0.269	0.216	0.293	0.246	0.253	0.248	0.215	0.231	0.212	0.215
	6	8	0.543	0.478	0.422	0.408	0.325	0.291	0.293	0.207	0.191	0.162	0.166	0.141	0.103	0.099
	6	9	0.466	0.487	0.379	0.277	0.272	0.241	0.207	0.181	0.158	0.171	0.17	0.17	0.175	0.19
	7	8	0.428	0.557	0.424	0.381	0.331	0.309	0.263	0.317	0.283	0.224	0.193	0.155	0.166	0.166
	7	9	0.547	0.471	0.368	0.337	0.32	0.281	0.299	0.226	0.199	0.226	0.224	0.188	0.182	0.192
	8	9	0.654	0.433	0.369	0.21	0.192	0.186	0.167	0.136	0.147	0.136	0.145	0.108	0.105	0.123

## Sheet: rep2
	drug1	drug2	0	1	2	3	4	5	6	7	8	9	10	11	12	13
plate1	1		0.667	0.656	0.486	0.49	0.378	0.364	0.289	0.265	0.253	0.384	0.297	0.246	0.256	0.245
	2		0.615	0.394	0.397	0.362	0.344	0.367	0.324	0.311	0.264	0.231	0.214	0.254	0.215	0.178
	3		0.559	0.55	0.323	0.184	0.18	0.173	0.179	0.167	0.149	0.145	0.143	0.162	0.15	0.152
	4		0.66	0.635	0.594	0.423	0.26	0.241	0.19	0.178	0.169	0.166	0.157	0.145	0.156	0.141
	5		0.566	0.593	0.552	0.51	0.415	0.365	0.32	0.244	0.211	0.194	0.165	0.157	0.166	0.183
	6		0.656	0.434	0.364	0.316	0.269	0.286	0.238	0.227	0.178	0.202	0.19	0.155	0.162	0.136
	7		0.548	0.54	0.595	0.384	0.302	0.27	0.259	0.215	0.214	0.182	0.179	0.183	0.173	0.182
	8		0.712	0.564	0.439	0.37	0.385	0.32	0.282	0.303	0.25	0.206	0.185	0.182	0.139	0.126
	9		0.522	0.48	0.453	0.355	0.418	0.28	0.306	0.204	0.205	0.227	0.203	0.211	0.149	0.169
	1	2	0.497	0.38	0.408	0.254	0.276	0.196	0.153	0.11	0.102	0.099	0.1	0.098	0.104	0.086
	1	3	0.557	0.662	0.487	0.347	0.134	0.174	0.109	0.116	0.115	0.111	0.097	0.1	0.11	0.104
	1	4	0.687	0.708	0.589	0.477	0.398	0.28	0.256	0.19	0.199	0.179	0.154	0.134	0.117	0.107
	1	5	0.677	0.66	0.452	0.581	0.488	0.346	0.31	0.32	0.243	0.261	0.174	0.176	0.106	0.117
	1	6	0.51	0.534	0.438	0.392	0.287	0.294	0.253	0.235	0.19	0.195	0.215	0.189	0.188	0.164
	1	7	0.62	0.605	0.53	0.651	0.491	0.428	0.453	0.388	0.352	0.257	0.257	0.281	0.287	0.26
	1	8	0.631	0.621	0.479	0.415	0.376	0.267	0.198	0.169	0.169	0.198	0.143	0.135	0.141	0.098
	1	9	0.627	0.586	0.422	0.464	0.42	0.484	0.338	0.281	0.314	0.373	0.258	0.365	0.258	0.271
	2	3	0.567	0.421	0.371	0.188	0.151	0.151	0.132	0.131	0.133	0.13	0.121	0.12	0.116	0.125
	2	4	0.504	0.393	0.393	0.39	0.41	0.36	0.268	0.257	0.25	0.287	0.192	0.208	0.21	0.181
	2	5	0.578	0.332	0.384	0.33	0.304	0.169	0.175	0.174	0.168	0.16	0.155	0.159	0.136	0.136
plate2	1		0.727	0.722	0.533	0.386	0.46	0.449	0.306	0.342	0.245	0.226	0.232	0.219	0.255	0.247
	2		0.686	0.571	0.455	0.376	0.375	0.423	0.376	0.387	0.346	0.34	0.338	0.349	0.416	0.356
	3		0.622	0.455	0.312	0.251	0.194	0.177	0.165	0.172	0.162	0.151	0.143	0.159	0.145	0.16
	4		0.621	0.673	0.414	0.345	0.283	0.242	0.172	0.163	0.163	0.14	0.159	0.144	0.144	0.145
	5		0.541	0.662	0.621	0.406	0.416	0.341	0.296	0.222	0.205	0.181	0.176	0.157	0.146	0.16
	6		0.609	0.468	0.342	0.253	0.271	0.293	0.232	0.205	0.214	0.184	0.221	0.149	0.129	0.153
	7		0.704	0.569	0.497	0.348	0.28	0.254	0.286	0.223	0.194	0.218	0.191	0.192	0.173	0.176
	8		0.584	0.58	0.442	0.384	0.38	0.385	0.28	0.313	0.176	0.189	0.202	0.182	0.124	0.133
	9		0.649	0.611	0.484	0.377	0.32	0.324	0.246	0.255	0.219	0.195	0.182	0.18	0.179	0.194
	2	6	0.726	0.568	0.402	0.341	0.314	0.271	0.261	0.243	0.158	0.137	0.163	0.137	0.125	0.109
	2	7	0.541	0.536	0.434	0.375	0.366	0.384	0.322	0.335	0.31	0.337	0.308	0.293	0.298	0.287
	2	8	0.549	0.61	0.423	0.369	0.379	0.365	0.375	0.331	0.327	0.297	0.32	0.308	0.243	0.242
	2	9	0.652	0.482	0.406	0.352	0.307	0.295	0.304	0.258	0.269	0.184	0.247	0.19	0.199	0.196
	3	4	0.749	0.705	0.468	0.332	0.278	0.188	0.168	0.165	0.195	0.159	0.162	0.152	0.159	0.152
	3	5	0.656	0.655	0.448	0.304	0.263	0.199	0.152	0.174	0.169	0.148	0.148	0.148	0.153	0.164
	3	6	0.628	0.518	0.316	0.182	0.184	0.149	0.164	0.143	0.139	0.142	0.127	0.129	0.116	0.122
	3	7	0.665	0.608	0.461	0.336	0.316	0.235	0.208	0.187	0.142	0.151	0.146	0.143	0.153	0.134
	3	8	0.642	0.666	0.321	0.192	0.146	0.122	0.118	0.107	0.114	0.109	0.111	0.111	0.108	0.113
	3	9	0.513	0.632	0.439	0.216	0.188	0.138	0.174	0.129	0.128	0.128	0.119	0.113	0.118	0.121
plate3	1		0.571	0.771	0.525	0.431	0.453	0.327	0.264	0.252	0.203	0.21	0.191	0.21	0.218	0.229
	2		0.75	0.623	0.527	0.423	0.392	0.411	0.361	0.34	0.351	0.387	0.345	0.352	0.313	0.345
	3		0.652	0.509	0.361	0.226	0.181	0.141	0.149	0.148	0.148	0.155	0.142	0.139	0.143	0.152
	4		0.578	0.695	0.543	0.393	0.308	0.296	0.282	0.254	0.229	0.214	0.164	0.196	0.167	0.176
	5		0.729	0.497	0.581	0.375	0.383	0.355	0.339	0.293	0.263	0.169	0.151	0.148	0.151	0.134
	6		0.677	0.488	0.386	0.33	0.321	0.3	0.264	0.271	0.228	0.211	0.186	0.164	0.152	0.145
	7		0.497	0.598	0.487	0.334	0.3	0.294	0.246	0.276	0.27	0.213	0.184	0.194	0.204	0.18
	8		0.642	0.505	0.437	0.368	0.369	0.35	0.295	0.211	0.197	0.203	0.19	0.161	0.144	0.131
	9		0.68	0.437	0.448	0.329	0.377	0.342	0.33	0.281	0.312	0.294	0.26	0.245	0.235	0.241
	4	5	0.704	0.521	0.592	0.611	0.588	0.403	0.379	0.355	0.281	0.296	0.268	0.268	0.206	0.225
	4	6	0.604	0.543	0.507	0.412	0.346	0.334	0.301	0.297	0.27	0.257	0.245	0.229	0.23	0.237
	4	7	0.556	0.565	0.606	0.441	0.439	0.327	0.192	0.239	0.169	0.187	0.119	0.143	0.126	0.128
	4	8	0.545	0.522	0.457	0.376	0.364	0.321	0.308	0.244	0.221	0.21	0.187	0.182	0.189	0.179
	4	9	0.607	0.594	0.479	0.33	0.259	0.165	0.188	0.162	0.157	0.122	0.133	0.119	0.129	0.108
	5	6	0.62	0.588	0.482	0.365	0.346	0.3	0.252	0.225	0.211	0.188	0.194	0.167	0.142	0.131
	5	7	0.436	0.541	0.621	0.49	0.439	0.375	0.334	0.314	0.281	0.244	0.275	0.262	0.207	0.168
	5	8	0.775	0.63	0.546	0.431	0.455	0.398	0.222	0.199	0.137	0.118	0.111	0.117	0.116	0.116
	5	9	0.564	0.628	0.597	0.555	0.567	0.339	0.351	0.317	0.307	0.267	0.184	0.173	0.155	0.145
plate4	1		0.568	0.616	0.537	0.507	0.475	0.366	0.308	0.409	0.274	0.237	0.218	0.28	0.231	0.198
	2		0.632	0.632	0.576	0.494	0.461	0.592	0.423	0.475	0.469	0.395	0.439	0.407	0.41	0.396
	3		0.464	0.524	0.347	0.243	0.209	0.184	0.198	0.151	0.16	0.148	0.155	0.168	0.146	0.154
	4		0.613	0.668	0.648	0.372	0.307	0.259	0.175	0.175	0.181	0.126	0.157	0.167	0.139	0.144
	5		0.486	0.572	0.577	0.433	0.37	0.343	0.276	0.252	0.23	0.226	0.137	0.151	0.152	0.146
	7		0.63	0.435	0.291	0.283	0.313	0.21	0.236	0.208	0.193	0.19	0.137	0.136	0.167	0.134
	8		0.62	0.565	0.411	0.366	0.295	0.276	0.239	0.238	0.224	0.204	0.163	0.171	0.17	0.175
	9		0.576	0.515	0.523	0.391	0.39	0.305	0.26	0.198	0.204	0.171	0.175	0.125	0.116	0.127
	10		0.633	0.513	0.449	0.434	0.307	0.332	0.265	0.202	0.235	0.18	0.205	0.171	0.143	0.17
	6	7	0.484	0.519	0.431	0.388	0.245	0.281	0.281	0.265	0.271	0.241	0.256	0.23	0.217	0.221
	6	8	0.535	0.503	0.475	0.361	0.345	0.329	0.297	0.291	0.162	0.155	0.176	0.131	0.116	0.117
	6	9	0.619	0.456	0.431	0.269	0.303	0.249	0.201	0.203	0.171	0.162	0.196	0.14	0.173	0.188
	7	8	0.64	0.467	0.569	0.453	0.399	0.33	0.303	0.341	0.305	0.284	0.228	0.208	0.194	0.196
	7	9	0.657	0.563	0.451	0.434	0.387	0.344	0.315	0.333	0.228	0.216	0.235	0.222	0.153	0.187
	8	9	0.478	0.599	0.368	0.212	0.203	0.174	0.154	0.156	0.152	0.142	0.143	0.113	0.112	0.115

## Sheet: drugs
#	drug	abbreviation
1	bedaquiline	BDQ
2	clofazimine	CLZ
3	ethionamide	ETA
4	ethambutol	ETH
5	Isonizaid	INH
6	Linezolid	LIN
7	moxifloxacin	MOX
8	pretomanid	PRE
9	rifampicin	RIF
