# Supplementary material for: Prediction of ultra-high-order antibiotic combinations based on pairwise interactions
Source: PLoS Comput Biol. 2019 Jan 30;15(1):e1006774. doi: 10.1371/journal.pcbi.1006774 (PMC6370231; doi:10.1371/journal.pcbi.1006774)
Supplement: S1 Data — Doses increase linearly; the maximal dose is in Table 1 and Table 2. We conducted five different experiments: (1) allpairsof10Ecoli—the effect of all pair combinations of ten antibiotics on Ecoli growth. (2) allpairsof10Mtb—the effect of all pair combinations of ten antibiotics on MTB growth. (3) Ecoli030817—the effect of 20 three antibiotics combinations on Ecoli growth. (4) Ecoli0609—the effect of up to five antibiotics combinations on Ecoli growth. (5) Mtb0609results—the effect of up to five antibiotics combinations on MTB growth. (6) 0822 –(a) 0822platessetup—the setup of up to 10 antibiotics combinations on Ecoli growth. (b)-(d) 0822rep1/2/3/—the results of three replicates of the experiment. (ZIP) [file pcbi.1006774.s012.zip › DataForPaper/Ecoli030817.xlsx]

## Sheet: 1
drugs					concentration
2	4	8	9	10	0	1	2	3	4	5	6	7	8	9	10	11
1	0	0	0	0	1.159	0.56	0.385	0.303	0.234	0.191	0.203	0.152	0.141	0.106	0.108	0.113
0	1	0	0	0	1.038	0.868	0.599	0.383	0.294	0.213	0.196	0.167	0.132	0.114	0.115	0.113
0	0	1	0	0	1.045	0.995	0.424	0.315	0.258	0.249	0.214	0.192	0.212	0.047	0.047	0.048
0	0	0	1	0	0.943	0.597	0.478	0.359	0.315	0.269	0.215	0.144	0.101	0.421	0.046	0.044
0	0	0	0	1	1.085	0.913	0.686	0.432	0.348	0.26	0.219	0.216	0.185	0.142	0.123	0.105
1	1	0	0	0	1.149	0.623	0.517	0.322	0.198	0.165	0.163	0.154	0.124	0.124	0.105	0.113
1	0	1	0	0	1.178	0.912	0.76	0.322	0.223	0.246	0.258	0.246	0.064	0.061	0.046	0.046
1	0	0	1	0	1.079	0.494	0.434	0.344	0.316	0.272	0.183	0.173	0.141	0.114	0.084	0.065
1	0	0	0	1	0.773	0.555	0.479	0.252	0.253	0.264	0.224	0.188	0.058	0.083	0.048	0.05
0	1	1	0	0	1.158	0.904	0.698	0.355	0.194	0.203	0.097	0.052	0.05	0.047	0.049	0.047
0	1	0	1	0	0.934	0.758	0.576	0.415	0.383	0.272	0.19	0.129	0.099	0.057	0.046	0.045
0	1	0	0	1	1.047	0.848	0.642	0.377	0.314	0.274	0.152	0.155	0.135	0.106	0.116	0.107
0	0	1	1	0	0.987	0.766	0.459	0.354	0.243	0.356	0.286	0.047	0.092	0.047	0.047	0.053
0	0	1	0	1	1.159	0.955	0.676	0.345	0.23	0.149	0.244	0.053	0.048	0.047	0.047	0.051
0	0	0	1	1	0.899	0.735	0.504	0.399	0.356	0.319	0.224	0.199	0.139	0.117	0.088	0.067
0	0	1	1	1	1.078	0.885	0.549	0.36	0.322	0.234	0.15	0.227	0.14	0.089	0.045	0.046
0	1	0	1	1	1.164	0.772	0.534	0.427	0.379	0.278	0.208	0.133	0.119	0.095	0.08	0.046
0	1	1	0	1	1.052	0.886	0.587	0.385	0.304	0.187	0.161	0.142	0.134	0.054	0.047	0.048
0	1	1	1	0	0.88	0.806	0.483	0.379	0.273	0.141	0.178	0.129	0.113	0.051	0.05	0.047
1	0	0	1	1	1.29	0.541	0.478	0.365	0.267	0.232	0.192	0.156	0.103	0.083	0.09	0.067
1	0	1	0	1	0.91	0.932	0.361	0.262	0.26	0.278	0.313	0.197	0.165	0.092	0.047	0.046
1	0	1	1	0	1.087	0.525	0.45	0.331	0.189	0.237	0.325	0.325	0.232	0.199	0.048	0.047
1	1	0	0	1	0.948	0.522	0.442	0.325	0.224	0.165	0.139	0.161	0.126	0.089	0.065	0.06
1	1	0	1	0	1.239	0.587	0.442	0.362	0.323	0.197	0.181	0.141	0.144	0.117	0.094	0.085
1	1	1	0	0	0.906	0.798	0.467	0.308	0.207	0.15	0.18	0.172	0.098	0.05	0.048	0.047

## Sheet: 2
drugs					concentration
1	3	5	6	7	0	1	2	3	4	5	6	7	8	9	10	11
1	0	0	0	0	0.822	0.83	0.763	0.466	0.23	0.111	0.11	0.063	0.113	0.049	0.046	0.045
0	1	0	0	0	0.817	0.765	0.767	0.512	0.316	0.259	0.166	0.191	0.161	0.143	0.126	0.169
0	0	1	0	0	0.838	0.777	0.803	0.553	0.399	0.28	0.252	0.086	0.098	0.051	0.046	0.045
0	0	0	1	0	0.79	0.811	0.711	0.399	0.251	0.174	0.144	0.068	0.06	0.067	0.06	0.057
0	0	0	0	1	0.831	0.789	0.64	0.366	0.21	0.143	0.163	0.077	0.048	0.047	0.048	0.049
1	1	0	0	0	0.806	0.915	0.546	0.203	0.155	0.134	0.076	0.107	0.07	0.069	0.056	0.05
1	0	1	0	0	0.867	0.911	0.794	0.791	0.516	0.49	0.295	0.164	0.176	0.131	0.044	0.046
1	0	0	1	0	0.855	0.844	0.864	0.753	0.527	0.307	0.134	0.11	0.049	0.048	0.048	0.046
1	0	0	0	1	0.826	0.661	0.889	0.65	0.313	0.247	0.153	0.179	0.079	0.087	0.062	0.054
0	1	1	0	0	0.821	0.824	0.832	0.811	0.733	0.659	0.408	0.396	0.338	0.294	0.274	0.275
0	1	0	1	0	0.903	0.876	0.812	0.787	0.739	0.481	0.317	0.232	0.103	0.073	0.06	0.053
0	1	0	0	1	0.9	0.88	0.847	0.709	0.477	0.372	0.222	0.208	0.137	0.137	0.182	0.107
0	0	1	1	0	0.808	0.917	0.846	0.775	0.567	0.351	0.197	0.181	0.169	0.043	0.044	0.045
0	0	1	0	1	0.915	0.888	0.816	0.702	0.61	0.408	0.335	0.192	0.291	0.229	0.046	0.044
0	0	0	1	1	0.809	0.892	0.765	0.624	0.387	0.275	0.189	0.117	0.099	0.123	0.196	0.048
0	0	1	1	1	0.839	0.829	0.795	0.778	0.656	0.481	0.311	0.253	0.261	0.247	0.276	0.114
0	1	0	1	1	0.778	0.84	0.807	0.761	0.586	0.438	0.362	0.253	0.204	0.141	0.087	0.066
0	1	1	0	1	0.88	0.892	0.858	0.848	0.724	0.639	0.455	0.414	0.311	0.245	0.26	0.183
0	1	1	1	0	0.885	0.89	0.885	0.882	0.824	0.644	0.547	0.409	0.242	0.145	0.144	0.194
1	0	0	1	1	0.857	0.851	0.92	0.741	0.626	0.385	0.228	0.134	0.135	0.058	0.083	0.048
1	0	1	0	1	0.731	0.872	0.859	0.879	0.734	0.547	0.433	0.347	0.311	0.175	0.244	0.211
1	0	1	1	0	0.832	0.917	0.839	0.914	0.763	0.701	0.426	0.178	0.128	0.099	0.056	0.044
1	1	0	0	1	0.797	0.851	0.832	0.548	0.332	0.195	0.169	0.102	0.083	0.083	0.161	0.067
1	1	0	1	0	0.805	0.821	0.901	0.84	0.305	0.21	0.087	0.069	0.053	0.056	0.046	0.047
1	1	1	0	0	0.877	0.75	0.813	0.546	0.487	0.356	0.288	0.164	0.143	0.073	0.127	0.16

## Sheet: 3
drugs					concentration
2	4	8	9	10	0	1	2	3	4	5	6	7	8	9	10	11
1	0	0	0	0	0.895	0.694	0.499	0.406	0.355	0.295	0.27	0.242	0.259	0.23	0.206	0.19
0	1	0	0	0	0.974	0.83	0.632	0.466	0.382	0.361	0.273	0.206	0.214	0.196	0.195	0.191
0	0	1	0	0	0.994	1.068	0.623	0.448	0.43	0.363	0.306	0.26	0.236	0.192	0.144	0.103
0	0	0	1	0	0.856	0.588	0.46	0.419	0.374	0.394	0.339	0.364	0.388	0.225	0.211	0.284
0	0	0	0	1	0.962	0.881	0.57	0.439	0.369	0.38	0.24	0.339	0.232	0.241	0.229	0.152
1	1	0	0	0	0.868	0.791	0.665	0.496	0.365	0.324	0.257	0.241	0.19	0.156	0.163	0.157
1	0	1	0	0	0.892	0.912	0.74	0.67	0.467	0.4	0.349	0.33	0.281	0.222	0.195	0.22
1	0	0	1	0	0.841	0.586	0.437	0.376	0.335	0.325	0.299	0.285	0.25	0.242	0.228	0.243
1	0	0	0	1	1.058	0.82	0.476	0.384	0.329	0.245	0.258	0.22	0.205	0.17	0.182	0.174
0	1	1	0	0	0.896	0.926	0.728	0.625	0.424	0.357	0.25	0.268	0.146	0.173	0.14	0.106
0	1	0	1	0	1.013	0.698	0.537	0.443	0.41	0.391	0.339	0.296	0.255	0.218	0.167	0.143
0	1	0	0	1	1.006	0.845	0.423	0.444	0.406	0.379	0.252	0.243	0.195	0.171	0.144	0.162
0	0	1	1	0	0.677	0.827	0.625	0.444	0.402	0.351	0.325	0.227	0.177	0.252	0.209	0.105
0	0	1	0	1	0.951	0.963	0.775	0.453	0.391	0.283	0.243	0.184	0.179	0.115	0.111	0.053
0	0	0	1	1	0.99	0.711	0.527	0.436	0.424	0.4	0.339	0.343	0.29	0.229	0.194	0.198
0	0	1	1	1	0.956	0.813	0.479	0.462	0.423	0.336	0.336	0.263	0.241	0.292	0.218	0.175
0	1	0	1	1	0.733	0.842	0.448	0.445	0.392	0.361	0.328	0.274	0.296	0.201	0.171	0.175
0	1	1	0	1	0.977	0.912	0.677	0.463	0.351	0.35	0.341	0.276	0.239	0.193	0.165	0.16
0	1	1	1	0	0.926	0.881	0.735	0.527	0.401	0.318	0.309	0.308	0.258	0.185	0.166	0.218
1	0	0	1	1	0.982	0.571	0.488	0.408	0.362	0.344	0.292	0.231	0.21	0.222	0.213	0.18
1	0	1	0	1	0.906	0.872	0.546	0.397	0.368	0.297	0.278	0.276	0.255	0.169	0.205	0.208
1	0	1	1	0	0.84	0.539	0.428	0.38	0.406	0.332	0.301	0.302	0.235	0.253	0.297	0.216
1	1	0	0	1	1.009	0.793	0.528	0.447	0.337	0.261	0.242	0.175	0.172	0.17	0.241	0.185
1	1	0	1	0	0.941	0.721	0.489	0.418	0.375	0.339	0.34	0.298	0.267	0.211	0.172	0.196
1	1	1	0	0	0.815	0.902	0.714	0.497	0.456	0.337	0.327	0.27	0.249	0.181	0.221	0.195

## Sheet: 4
drugs					concentration
1	3	5	6	7	0	1	2	3	4	5	6	7	8	9	10	11
1	0	0	0	0	0.783	0.692	0.65	0.624	0.602	0.467	0.356	0.29	0.193	0.191	0.134	0.095
0	1	0	0	0	0.661	0.652	0.647	0.665	0.577	0.43	0.469	0.374	0.272	0.252	0.182	0.2
0	0	1	0	0	0.713	0.701	0.598	0.721	0.553	0.466	0.374	0.308	0.248	0.27	0.32	0.24
0	0	0	1	0	0.725	0.666	0.769	0.749	0.655	0.501	0.398	0.31	0.293	0.333	0.234	0.198
0	0	0	0	1	0.69	0.624	0.632	0.54	0.455	0.368	0.308	0.251	0.208	0.167	0.161	0.116
1	1	0	0	0	0.72	0.666	0.643	0.573	0.473	0.375	0.281	0.203	0.173	0.159	0.138	0.135
1	0	1	0	0	0.671	0.697	0.688	0.562	0.619	0.584	0.587	0.537	0.423	0.372	0.292	0.234
1	0	0	1	0	0.717	0.617	0.69	0.785	0.726	0.726	0.658	0.504	0.461	0.321	0.319	0.168
1	0	0	0	1	0.676	0.673	0.669	0.706	0.692	0.537	0.506	0.435	0.317	0.304	0.235	0.182
0	1	1	0	0	0.707	0.709	0.772	0.62	0.597	0.638	0.604	0.61	0.558	0.478	0.414	0.329
0	1	0	1	0	0.644	0.734	0.733	0.777	0.716	0.761	0.714	0.753	0.644	0.429	0.544	0.292
0	1	0	0	1	0.689	0.708	0.654	0.704	0.616	0.555	0.522	0.406	0.389	0.315	0.269	0.27
0	0	1	1	0	0.645	0.721	0.799	0.77	0.761	0.724	0.601	0.534	0.526	0.395	0.327	0.274
0	0	1	0	1	0.672	0.67	0.753	0.634	0.619	0.56	0.513	0.403	0.45	0.313	0.363	0.254
0	0	0	1	1	0.739	0.68	0.718	0.69	0.632	0.572	0.492	0.385	0.327	0.311	0.309	0.185
0	0	1	1	1	0.681	0.604	0.644	0.742	0.717	0.679	0.615	0.54	0.538	0.494	0.457	0.329
0	1	0	1	1	0.693	0.694	0.641	0.745	0.726	0.66	0.729	0.598	0.52	0.442	0.383	0.338
0	1	1	0	1	0.7	0.671	0.749	0.671	0.671	0.69	0.69	0.526	0.556	0.481	0.423	0.382
0	1	1	1	0	0.728	0.68	0.694	0.761	0.729	0.712	0.712	0.711	0.652	0.659	0.555	0.558
1	0	0	1	1	0.741	0.71	0.756	0.737	0.732	0.633	0.598	0.523	0.43	0.371	0.28	0.224
1	0	1	0	1	0.652	0.682	0.739	0.678	0.67	0.641	0.609	0.54	0.493	0.485	0.374	0.415
1	0	1	1	0	0.725	0.669	0.693	0.764	0.631	0.827	0.772	0.676	0.59	0.545	0.444	0.391
1	1	0	0	1	0.56	0.743	0.705	0.675	0.663	0.54	0.451	0.395	0.309	0.278	0.247	0.203
1	1	0	1	0	0.651	0.671	0.71	0.691	0.681	0.688	0.558	0.533	0.41	0.29	0.235	0.158
1	1	1	0	0	0.691	0.702	0.691	0.656	0.56	0.527	0.514	0.447	0.406	0.337	0.305	0.319
