# Supplementary material for: Prediction of ultra-high-order antibiotic combinations based on pairwise interactions
Source: PLoS Comput Biol. 2019 Jan 30;15(1):e1006774. doi: 10.1371/journal.pcbi.1006774 (PMC6370231; doi:10.1371/journal.pcbi.1006774)
Supplement: S1 Data — Doses increase linearly; the maximal dose is in Table 1 and Table 2. We conducted five different experiments: (1) allpairsof10Ecoli—the effect of all pair combinations of ten antibiotics on Ecoli growth. (2) allpairsof10Mtb—the effect of all pair combinations of ten antibiotics on MTB growth. (3) Ecoli030817—the effect of 20 three antibiotics combinations on Ecoli growth. (4) Ecoli0609—the effect of up to five antibiotics combinations on Ecoli growth. (5) Mtb0609results—the effect of up to five antibiotics combinations on MTB growth. (6) 0822 –(a) 0822platessetup—the setup of up to 10 antibiotics combinations on Ecoli growth. (b)-(d) 0822rep1/2/3/—the results of three replicates of the experiment. (ZIP) [file pcbi.1006774.s012.zip › DataForPaper/Ecoli0609results.xlsx]

## Sheet: syn plate1
	1	2	4	8	10	0	1	2	3	4	5	6	7	8	9	10	11	12	13
1	1	0	0	0	0	0.863	0.741	0.73	0.339	0.241	0.188	0.149	0.135	0.108	0.066	0.05	0.05	0.048	0.049
2	0	1	0	0	0	0.851	0.465	0.388	0.331	0.277	0.239	0.199	0.203	0.208	0.204	0.214	0.164	0.121	0.116
4	0	0	1	0	0	0.799	0.674	0.42	0.393	0.261	0.217	0.175	0.149	0.119	0.121	0.11	0.096	0.088	0.072
8	0	0	0	1	0	0.788	0.791	0.425	0.361	0.276	0.289	0.177	0.273	0.218	0.057	0.055	0.053	0.051	0.052
10	0	0	0	0	1	0.763	0.633	0.411	0.343	0.274	0.256	0.218	0.17	0.212	0.128	0.102	0.095	0.107	0.102
1+2	1	1	0	0	0	0.863	0.591	0.444	0.386	0.311	0.277	0.186	0.123	0.133	0.167	0.169	0.171	0.148	0.107
1+4	1	0	1	0	0	0.791	0.803	0.561	0.482	0.37	0.32	0.224	0.139	0.083	0.065	0.083	0.059	0.079	0.078
1+8	1	0	0	1	0	0.833	0.785	0.886	0.498	0.382	0.288	0.179	0.273	0.224	0.189	0.051	0.05	0.051	0.051
1+10	1	0	0	0	1	0.798	0.817	0.645	0.498	0.379	0.305	0.228	0.211	0.219	0.157	0.19	0.117	0.069	0.051
2+4	0	1	1	0	0	0.825	0.476	0.388	0.335	0.276	0.218	0.211	0.148	0.144	0.125	0.124	0.121	0.113	0.116
2+8	0	1	0	1	0	0.8	0.495	0.459	0.305	0.226	0.236	0.225	0.352	0.252	0.171	0.128	0.304	0.049	0.049
2+10	0	1	0	0	1	0.836	0.453	0.307	0.264	0.232	0.237	0.22	0.233	0.188	0.096	0.086	0.049	0.061	0.05
4+8	0	0	1	1	0	0.832	0.774	0.418	0.317	0.274	0.153	0.154	0.148	0.053	0.054	0.05	0.051	0.049	0.054
4+10	0	0	1	0	1	0.856	0.606	0.414	0.304	0.26	0.189	0.147	0.136	0.242	0.121	0.105	0.091	0.08	0.065
8+10	0	0	0	1	1	0.832	0.711	0.428	0.307	0.255	0.218	0.122	0.107	0.06	0.051	0.049	0.05	0.05	0.049
1+2+4	1	1	1	0	0	0.793	0.528	0.445	0.369	0.353	0.299	0.252	0.221	0.164	0.122	0.087	0.104	0.143	0.139
1+4+8	1	0	1	1	0	0.843	0.731	0.619	0.438	0.333	0.26	0.179	0.18	0.264	0.336	0.052	0.05	0.049	0.055
1+4+10	1	0	1	0	1	0.84	0.696	0.557	0.406	0.334	0.287	0.232	0.204	0.145	0.122	0.121	0.142	0.111	0.172
2+4+10	0	1	1	0	1	0.812	0.5	0.341	0.279	0.21	0.164	0.204	0.158	0.129	0.104	0.2	0.089	0.088	0.05
1+2+4+10	1	1	1	1	0	0.739	0.534	0.396	0.311	0.271	0.243	0.192	0.167	0.16	0.21	0.15	0.131	0.189	0.101
2+4+8+10	0	1	1	1	1	0.765	0.53	0.327	0.292	0.254	0.197	0.157	0.158	0.19	0.174	0.128	0.151	0.073	0.071
1+2+4+8+10	1	1	1	1	1	0.784	0.718	0.39	0.301	0.273	0.26	0.188	0.18	0.221	0.163	0.219	0.069	0.094	0.052

## Sheet: syn plate 2
	1	2	4	8	10	0	1	2	3	4	5	6	7	8	9	10	11	12	13
1	1	0	0	0	0	0.643	0.571	0.831	0.539	0.257	0.249	0.277	0.266	0.134	0.062	0.092	0.09	0.051	0.05
2	0	1	0	0	0	0.716	0.495	0.37	0.371	0.347	0.317	0.228	0.167	0.157	0.16	0.148	0.147	0.125	0.122
4	0	0	1	0	0	0.58	0.688	0.506	0.377	0.257	0.214	0.229	0.175	0.154	0.117	0.146	0.116	0.111	0.113
8	0	0	0	1	0	0.465	0.831	0.477	0.369	0.291	0.208	0.244	0.222	0.131	0.14	0.114	0.055	0.053	0.052
10	0	0	0	0	1	0.834	0.572	0.599	0.447	0.356	0.359	0.253	0.289	0.19	0.203	0.174	0.152	0.135	0.203
1+2	1	1	0	0	0	0.802	0.541	0.562	0.416	0.4	0.35	0.273	0.205	0.121	0.076	0.247	0.291	0.263	0.246
1+4	1	0	1	0	0	0.762	0.75	0.629	0.498	0.421	0.411	0.309	0.195	0.164	0.119	0.091	0.061	0.06	0.068
1+8	1	0	0	1	0	0.823	0.969	0.732	0.514	0.434	0.333	0.205	0.192	0.239	0.232	0.1	0.051	0.052	0.053
1+10	1	0	0	0	1	0.769	0.679	0.813	0.516	0.447	0.49	0.376	0.291	0.253	0.163	0.148	0.138	0.333	0.277
2+4	0	1	1	0	0	0.724	0.463	0.4	0.354	0.339	0.297	0.263	0.166	0.193	0.156	0.14	0.129	0.123	0.116
2+8	0	1	0	1	0	0.626	0.875	0.641	0.369	0.238	0.237	0.194	0.273	0.245	0.156	0.208	0.069	0.052	0.049
2+10	0	1	0	0	1	0.596	0.478	0.406	0.316	0.292	0.219	0.212	0.341	0.22	0.161	0.173	0.103	0.213	0.052
4+8	0	0	1	1	0	0.579	0.66	0.46	0.406	0.235	0.162	0.209	0.236	0.056	0.052	0.052	0.051	0.051	0.051
4+10	0	0	1	0	1	0.758	0.561	0.465	0.371	0.338	0.3	0.263	0.189	0.179	0.139	0.159	0.113	0.135	0.089
8+10	0	0	0	1	1	0.505	0.736	0.495	0.331	0.264	0.312	0.267	0.146	0.066	0.065	0.052	0.052	0.051	0.05
1+2+4	1	1	1	0	0	0.613	0.646	0.444	0.407	0.332	0.345	0.33	0.305	0.225	0.202	0.123	0.109	0.107	0.075
1+4+8	1	0	1	1	0	0.735	0.754	0.507	0.443	0.338	0.292	0.269	0.134	0.257	0.168	0.112	0.05	0.14	0.05
1+4+10	1	0	1	0	1	0.737	0.901	0.715	0.452	0.383	0.355	0.315	0.256	0.262	0.21	0.132	0.123	0.166	0.101
2+4+10	0	1	1	0	1	0.631	0.495	0.366	0.328	0.332	0.206	0.235	0.165	0.177	0.212	0.157	0.1	0.072	0.097
1+2+4+10	1	1	1	1	0	0.778	0.522	0.395	0.351	0.334	0.311	0.249	0.247	0.18	0.134	0.231	0.14	0.169	0.165
2+4+8+10	0	1	1	1	1	0.793	0.475	0.366	0.307	0.256	0.259	0.209	0.204	0.138	0.119	0.153	0.153	0.15	0.051
1+2+4+8+10	1	1	1	1	1	0.591	0.499	0.541	0.337	0.278	0.242	0.254	0.138	0.159	0.282	0.19	0.156	0.093	0.09

## Sheet: ant plate1
	3	4	5	7	8	0	1	2	3	4	5	6	7	8	9	10	11	12	13
3	1	0	0	0	0	0.694	0.575	0.271	0.201	0.149	0.116	0.105	0.166	0.107	0.088	0.213	0.057	0.118	0.139
4	0	1	0	0	0	0.685	0.565	0.442	0.337	0.261	0.242	0.22	0.212	0.168	0.162	0.15	0.12	0.117	0.099
5	0	0	1	0	0	0.685	0.622	0.7	0.473	0.385	0.306	0.131	0.201	0.06	0.107	0.049	0.049	0.048	0.049
7	0	0	0	1	0	0.647	0.719	0.725	0.636	0.467	0.319	0.273	0.237	0.186	0.167	0.203	0.111	0.087	0.065
8	0	0	0	0	1	0.723	0.609	0.493	0.376	0.323	0.238	0.203	0.212	0.191	0.07	0.15	0.085	0.054	0.143
3+4	1	1	0	0	0	0.662	0.568	0.522	0.323	0.266	0.247	0.206	0.17	0.127	0.095	0.086	0.062	0.061	0.062
3+5	1	0	1	0	0	0.668	0.67	0.592	0.55	0.547	0.412	0.311	0.211	0.177	0.166	0.171	0.055	0.049	0.049
3+7	1	0	0	1	0	0.725	0.679	0.603	0.339	0.242	0.211	0.188	0.154	0.159	0.154	0.174	0.167	0.127	0.16
3+8	1	0	0	0	1	0.706	0.859	0.5	0.373	0.34	0.282	0.265	0.234	0.201	0.172	0.188	0.185	0.218	0.158
4+5	0	1	1	0	0	0.685	0.736	0.588	0.458	0.337	0.332	0.285	0.287	0.236	0.255	0.16	0.083	0.056	0.052
4+7	0	1	0	1	0	0.714	0.708	0.643	0.529	0.467	0.394	0.351	0.306	0.281	0.254	0.244	0.193	0.21	0.17
4+8	0	1	0	0	1	0.678	0.579	0.488	0.341	0.29	0.221	0.126	0.141	0.157	0.054	0.052	0.052	0.051	0.05
5+7	0	0	1	1	0	0.68	0.666	0.781	0.722	0.615	0.504	0.43	0.322	0.31	0.23	0.085	0.229	0.059	0.051
5+8	0	0	1	0	1	0.694	0.694	0.676	0.578	0.439	0.418	0.367	0.397	0.293	0.199	0.158	0.054	0.061	0.053
7+8	0	0	0	1	1	0.63	0.773	0.625	0.521	0.456	0.393	0.333	0.319	0.305	0.279	0.263	0.261	0.265	0.207
4+5+7	0	1	1	1	0	0.699	0.648	0.69	0.614	0.533	0.483	0.468	0.326	0.288	0.306	0.29	0.249	0.18	0.216
3+5+8	1	0	1	0	1	0.683	0.67	0.725	0.532	0.622	0.492	0.339	0.306	0.298	0.29	0.276	0.229	0.344	0.205
5+7+8	0	0	1	1	1	0.653	0.71	0.762	0.718	0.543	0.502	0.424	0.404	0.379	0.354	0.362	0.357	0.278	0.297
4+7+8	0	1	0	1	1	0.675	0.613	0.657	0.52	0.377	0.33	0.269	0.271	0.228	0.184	0.137	0.115	0.097	0.125
3+5+7+8	1	0	1	1	1	0.732	0.698	0.727	0.719	0.457	0.442	0.418	0.348	0.335	0.341	0.298	0.305	0.304	0.297
4+5+7+8	0	1	1	1	1	0.669	0.653	0.664	0.569	0.501	0.442	0.352	0.33	0.366	0.425	0.318	0.295	0.274	0.257
3+4+5+7+8	1	1	1	1	1	0.695	0.714	0.622	0.584	0.49	0.389	0.351	0.32	0.299	0.302	0.246	0.233	0.246	0.235

## Sheet: ant plate2
	3	4	5	7	8	0	1	2	3	4	5	6	7	8	9	10	11	12	13
3	1	0	0	0	0	0.682	0.606	0.278	0.201	0.16	0.123	0.125	0.125	0.157	0.153	0.128	0.057	0.098	0.077
4	0	1	0	0	0	0.671	0.601	0.461	0.368	0.277	0.24	0.187	0.179	0.183	0.159	0.142	0.124	0.117	0.131
5	0	0	1	0	0	0.672	0.634	0.709	0.541	0.438	0.388	0.217	0.198	0.073	0.084	0.049	0.049	0.052	0.05
7	0	0	0	1	0	0.649	0.782	0.719	0.633	0.535	0.409	0.31	0.249	0.2	0.197	0.151	0.124	0.158	0.229
8	0	0	0	0	1	0.652	0.717	0.513	0.43	0.335	0.31	0.227	0.233	0.204	0.234	0.097	0.135	0.054	0.076
3+4	1	1	0	0	0	0.68	0.614	0.523	0.322	0.243	0.219	0.2	0.178	0.13	0.112	0.087	0.072	0.067	0.061
3+5	1	0	1	0	0	0.701	0.632	0.601	0.506	0.56	0.399	0.307	0.254	0.209	0.184	0.214	0.097	0.152	0.049
3+7	1	0	0	1	0	0.733	0.691	0.627	0.437	0.299	0.242	0.189	0.158	0.154	0.159	0.161	0.155	0.147	0.129
3+8	1	0	0	0	1	0.65	0.743	0.541	0.42	0.329	0.288	0.297	0.252	0.233	0.23	0.2	0.199	0.216	0.226
4+5	0	1	1	0	0	0.649	0.616	0.612	0.53	0.454	0.359	0.319	0.291	0.244	0.225	0.193	0.167	0.102	0.083
4+7	0	1	0	1	0	0.655	0.661	0.588	0.53	0.48	0.408	0.355	0.292	0.315	0.291	0.246	0.24	0.229	0.222
4+8	0	1	0	0	1	0.632	0.643	0.461	0.367	0.33	0.271	0.199	0.159	0.151	0.158	0.089	0.234	0.052	0.052
5+7	0	0	1	1	0	0.677	0.711	0.746	0.721	0.698	0.563	0.47	0.342	0.306	0.31	0.264	0.202	0.1	0.065
5+8	0	0	1	0	1	0.676	0.753	0.681	0.604	0.477	0.428	0.41	0.41	0.298	0.289	0.263	0.49	0.159	0.053
7+8	0	0	0	1	1	0.74	0.736	0.691	0.557	0.489	0.43	0.331	0.338	0.289	0.331	0.286	0.241	0.264	0.304
4+5+7	0	1	1	1	0	0.662	0.653	0.634	0.604	0.578	0.524	0.433	0.379	0.347	0.309	0.286	0.275	0.219	0.229
3+5+8	1	0	1	0	1	0.693	0.686	0.774	0.565	0.405	0.433	0.351	0.353	0.31	0.306	0.292	0.301	0.262	0.253
5+7+8	0	0	1	1	1	0.652	0.71	0.72	0.79	0.571	0.541	0.466	0.425	0.39	0.371	0.449	0.369	0.382	0.276
4+7+8	0	1	0	1	1	0.638	0.682	0.631	0.509	0.431	0.413	0.317	0.29	0.274	0.243	0.199	0.187	0.112	0.109
3+5+7+8	1	0	1	1	1	0.658	0.701	0.72	0.674	0.468	0.473	0.424	0.405	0.364	0.347	0.345	0.332	0.319	0.296
4+5+7+8	0	1	1	1	1	0.686	0.722	0.704	0.622	0.538	0.437	0.408	0.352	0.337	0.308	0.289	0.289	0.279	0.289
3+4+5+7+8	1	1	1	1	1	0.627	0.685	0.68	0.639	0.521	0.445	0.375	0.365	0.325	0.272	0.259	0.235	0.255	0.268

## Sheet: drugs
1	amp
2	azi
3	azt
4	chl
5	irg
6	mer
7	mox
8	rif
9	spe
10	tet
