# Supplementary material for: Prediction of ultra-high-order antibiotic combinations based on pairwise interactions
Source: PLoS Comput Biol. 2019 Jan 30;15(1):e1006774. doi: 10.1371/journal.pcbi.1006774 (PMC6370231; doi:10.1371/journal.pcbi.1006774)
Supplement: S1 Data — Doses increase linearly; the maximal dose is in Table 1 and Table 2. We conducted five different experiments: (1) allpairsof10Ecoli—the effect of all pair combinations of ten antibiotics on Ecoli growth. (2) allpairsof10Mtb—the effect of all pair combinations of ten antibiotics on MTB growth. (3) Ecoli030817—the effect of 20 three antibiotics combinations on Ecoli growth. (4) Ecoli0609—the effect of up to five antibiotics combinations on Ecoli growth. (5) Mtb0609results—the effect of up to five antibiotics combinations on MTB growth. (6) 0822 –(a) 0822platessetup—the setup of up to 10 antibiotics combinations on Ecoli growth. (b)-(d) 0822rep1/2/3/—the results of three replicates of the experiment. (ZIP) [file pcbi.1006774.s012.zip › DataForPaper/Mtb0609results.xlsx]

## Sheet: syn plate 1
	1	2	3	5	7	0	1	2	3	4	5	6	7	8	9	10	11	12	13
1	1	0	0	0	0	0.552	0.593	0.588	0.556	0.615	0.739	0.409	0.37	0.297	0.347	0.329	0.265	0.29	0.27
2	0	1	0	0	0	0.566	0.507	0.499	0.474	0.428	0.372	0.506	0.384	0.359	0.385	0.35	0.335	0.342	0.354
3	0	0	1	0	0	0.565	0.705	0.54	0.455	0.452	0.35	0.39	0.299	0.321	0.28	0.291	0.279	0.248	0.275
5	0	0	0	1	0	0.702	0.662	0.51	0.661	0.462	0.398	0.317	0.313	0.251	0.291	0.265	0.268	0.293	0.272
6	0	0	0	0	1	0.658	0.71	0.558	0.461	0.472	0.455	0.438	0.399	0.386	0.413	0.44	0.363	0.328	0.29
1+2	1	1	0	0	0	0.614	0.637	0.497	0.463	0.382	0.358	0.281	0.29	0.317	0.263	0.216	0.198	0.234	0.207
1+3	1	0	1	0	0	0.598	0.614	0.636	0.623	0.48	0.363	0.342	0.322	0.365	0.271	0.311	0.245	0.209	0.227
1+5	1	0	0	1	0	0.629	0.628	0.61	0.53	0.666	0.495	0.349	0.212	0.19	0.23	0.217	0.246	0.202	0.203
1+6	1	0	0	0	1	0.517	0.596	0.628	0.484	0.534	0.454	0.416	0.39	0.405	0.444	0.349	0.362	0.354	0.33
2+3	0	1	1	0	0	0.731	0.503	0.472	0.43	0.424	0.383	0.422	0.316	0.241	0.251	0.217	0.222	0.251	0.247
2+5	0	1	0	1	0	0.7	0.562	0.502	0.439	0.466	0.424	0.384	0.341	0.263	0.226	0.227	0.244	0.229	0.197
2+6	0	1	0	0	1	0.673	0.518	0.502	0.444	0.428	0.444	0.395	0.349	0.3	0.321	0.275	0.314	0.26	0.197
3+5	0	0	1	1	0	0.668	0.641	0.697	0.473	0.44	0.386	0.346	0.275	0.305	0.301	0.287	0.29	0.269	0.268
3+6	0	0	1	0	1	0.656	0.639	0.701	0.528	0.483	0.399	0.326	0.38	0.349	0.282	0.278	0.265	0.259	0.256
5+6	0	0	0	1	1	0.653	0.649	0.586	0.524	0.501	0.556	0.488	0.417	0.372	0.302	0.28	0.281	0.251	0.264
1+2+3	1	1	1	0	0	0.623	0.545	0.503	0.483	0.411	0.347	0.362	0.337	0.257	0.212	0.231	0.22	0.207	0.217
2+3+6	0	1	1	0	1	0.51	0.5	0.569	0.524	0.458	0.468	0.426	0.407	0.376	0.397	0.233	0.244	0.211	0.236
2+3+5	0	1	1	1	0	0.63	0.569	0.566	0.456	0.408	0.413	0.226	0.285	0.246	0.232	0.228	0.209	0.229	0.171
1+2+6	1	1	0	0	1	0.666	0.525	0.488	0.393	0.418	0.404	0.381	0.305	0.294	0.32	0.268	0.286	0.24	0.22
1+2+3+6	1	1	1	0	1	0.626	0.659	0.564	0.46	0.451	0.442	0.42	0.359	0.348	0.27	0.246	0.281	0.232	0.245
1+2+3+5	1	1	1	1	0	0.546	0.619	0.523	0.441	0.431	0.427	0.323	0.244	0.235	0.2	0.22	0.201	0.198	0.215
1+2+3+5+6	1	1	1	1	1	0.61	0.513	0.577	0.576	0.468	0.39	0.407	0.365	0.27	0.276	0.229	0.216	0.208	0.193

## Sheet: syn plate 2
	1	2	3	5	7	0	1	2	3	4	5	6	7	8	9	10	11	12	13
1	1	0	0	0	0	0.713	0.667	0.67	0.569	0.782	0.462	0.502	0.495	0.354	0.353	0.37	0.332	0.303	0.314
2	0	1	0	0	0	0.587	0.504	0.51	0.415	0.428	0.474	0.464	0.378	0.4	0.391	0.389	0.404	0.349	0.376
3	0	0	1	0	0	0.757	0.653	0.641	0.466	0.401	0.412	0.442	0.375	0.293	0.288	0.309	0.303	0.295	0.289
5	0	0	0	1	0	0.594	0.669	0.539	0.782	0.608	0.47	0.424	0.371	0.332	0.294	0.277	0.227	0.269	0.257
6	0	0	0	0	1	0.76	0.606	0.543	0.452	0.473	0.512	0.41	0.413	0.402	0.368	0.406	0.354	0.381	0.346
1+2	1	1	0	0	0	0.651	0.818	0.481	0.438	0.396	0.361	0.296	0.267	0.243	0.26	0.196	0.208	0.216	0.191
1+3	1	0	1	0	0	0.616	0.732	0.758	0.75	0.533	0.512	0.412	0.405	0.332	0.253	0.373	0.236	0.264	0.261
1+5	1	0	0	1	0	0.68	0.618	0.665	0.676	0.677	0.535	0.427	0.223	0.233	0.283	0.236	0.205	0.234	0.243
1+6	1	0	0	0	1	0.767	0.796	0.711	0.419	0.541	0.558	0.495	0.568	0.388	0.47	0.352	0.374	0.389	0.318
2+3	0	1	1	0	0	0.703	0.486	0.453	0.474	0.474	0.443	0.435	0.357	0.291	0.247	0.263	0.25	0.248	0.255
2+5	0	1	0	1	0	0.642	0.552	0.429	0.503	0.504	0.407	0.396	0.371	0.251	0.236	0.247	0.213	0.221	0.239
2+6	0	1	0	0	1	0.63	0.683	0.466	0.505	0.456	0.408	0.377	0.405	0.421	0.387	0.349	0.345	0.243	0.287
3+5	0	0	1	1	0	0.679	0.594	0.626	0.643	0.51	0.404	0.412	0.365	0.329	0.279	0.276	0.279	0.269	0.242
3+6	0	0	1	0	1	0.586	0.659	0.663	0.591	0.653	0.446	0.424	0.407	0.371	0.318	0.247	0.277	0.24	0.247
5+6	0	0	0	1	1	0.644	0.594	0.444	0.544	0.571	0.525	0.482	0.528	0.404	0.42	0.346	0.295	0.29	0.242
1+2+3	1	1	1	0	0	0.712	0.597	0.571	0.535	0.42	0.34	0.359	0.336	0.289	0.286	0.27	0.222	0.226	0.243
2+3+6	0	1	1	0	1	0.698	0.696	0.502	0.465	0.45	0.436	0.43	0.413	0.373	0.386	0.272	0.24	0.253	0.253
2+3+5	0	1	1	1	0	0.841	0.657	0.504	0.493	0.452	0.356	0.366	0.271	0.249	0.256	0.251	0.242	0.238	0.252
1+2+6	1	1	0	0	1	0.638	0.643	0.464	0.471	0.404	0.38	0.36	0.349	0.304	0.325	0.271	0.224	0.271	0.223
1+2+3+6	1	1	1	0	1	0.633	0.595	0.602	0.584	0.492	0.442	0.399	0.339	0.355	0.345	0.275	0.228	0.224	0.245
1+2+3+5	1	1	1	1	0	0.614	0.644	0.52	0.492	0.389	0.406	0.367	0.343	0.28	0.236	0.236	0.218	0.212	0.226
1+2+3+5+6	1	1	1	1	1	0.69	0.614	0.648	0.436	0.463	0.421	0.438	0.398	0.37	0.35	0.233	0.241	0.218	0.225

## Sheet: ant plate 1
	1	5	6	8	10	0	1	2	3	4	5	6	7	8	9	10	11	12	13
1	1	0	0	0	0	0.768	0.685	0.712	0.752	0.573	0.553	0.403	0.442	0.407	0.323	0.348	0.329	0.303	0.336
5	0	1	0	0	0	0.694	0.747	0.721	0.618	0.803	0.442	0.44	0.325	0.337	0.294	0.27	0.327	0.304	0.294
6	0	0	1	0	0	0.664	0.533	0.641	0.551	0.785	0.589	0.51	0.512	0.509	0.457	0.454	0.368	0.425	0.385
8	0	0	0	1	0	0.617	0.761	0.636	0.627	0.671	0.478	0.409	0.359	0.322	0.269	0.324	0.298	0.31	0.281
10	0	0	0	0	1	0.79	0.537	0.627	0.592	0.362	0.292	0.44	0.426	0.288	0.262	0.289	0.292	0.277	0.255
1+5	1	1	0	0	0	0.676	0.661	0.859	0.872	0.692	0.54	0.348	0.329	0.297	0.217	0.238	0.295	0.233	0.228
1+7	1	0	0	1	0	0.614	0.753	0.766	0.811	0.612	0.601	0.781	0.54	0.524	0.598	0.6	0.468	0.441	0.419
1+9	1	0	0	0	1	0.657	0.603	0.778	0.83	0.684	0.402	0.533	0.452	0.396	0.321	0.389	0.345	0.324	0.319
5+7	0	1	0	1	0	0.644	0.666	0.776	0.775	0.68	0.581	0.649	0.491	0.482	0.441	0.375	0.371	0.31	0.297
5+9	0	1	0	0	1	0.579	0.697	0.638	0.619	0.611	0.503	0.387	0.276	0.339	0.288	0.242	0.288	0.276	0.268
7+9	0	0	0	1	1	0.641	0.591	0.666	0.637	0.579	0.512	0.559	0.514	0.46	0.35	0.401	0.311	0.311	0.29
5+7+9	0	1	0	1	1	0.737	0.708	0.65	0.712	0.522	0.593	0.654	0.484	0.516	0.45	0.324	0.327	0.369	0.367
1+5+7+9	1	1	0	1	1	0.588	0.688	0.693	0.71	0.698	0.883	0.542	0.843	0.516	0.476	0.398	0.371	0.353	0.276

## Sheet: ant plate 2
	1	5	6	8	10	0	1	2	3	4	5	6	7	8	9	10	11	12	13
1	1	0	0	0	0	0.822	0.494	0.763	0.699	0.468	0.569	0.425	0.423	0.368	0.364	0.382	0.289	0.307	0.323
5	0	1	0	0	0	0.792	0.607	0.454	0.69	0.585	0.456	0.445	0.39	0.299	0.288	0.287	0.291	0.295	0.293
6	0	0	1	0	0	0.832	0.658	0.908	0.624	0.556	0.457	0.494	0.498	0.432	0.335	0.378	0.356	0.43	0.297
8	0	0	0	1	0	0.531	0.731	0.628	0.69	0.472	0.467	0.433	0.328	0.327	0.345	0.299	0.3	0.271	0.269
10	0	0	0	0	1	0.554	0.62	0.44	0.55	0.381	0.363	0.283	0.276	0.308	0.252	0.247	0.256	0.289	0.231
1+5	1	1	0	0	0	0.701	0.628	0.465	0.613	0.73	0.876	0.432	0.3	0.292	0.278	0.236	0.247	0.221	0.233
1+8	1	0	0	1	0	0.7	0.689	0.65	0.625	0.619	0.661	0.546	0.562	0.542	0.538	0.446	0.426	0.375	0.369
1+10	1	0	0	0	1	0.625	0.891	0.695	0.6	0.552	0.514	0.529	0.359	0.544	0.282	0.28	0.278	0.255	0.222
5+8	0	1	0	1	0	0.814	0.703	0.738	0.53	0.773	0.682	0.5	0.533	0.453	0.389	0.429	0.346	0.374	0.394
5+10	0	1	0	0	1	0.79	0.645	0.528	0.653	0.716	0.339	0.31	0.308	0.299	0.316	0.268	0.252	0.211	0.293
8+10	0	0	0	1	1	0.593	0.547	0.599	0.725	0.465	0.533	0.348	0.393	0.391	0.413	0.422	0.325	0.27	0.285
5+8+10	0	1	0	1	1	0.719	0.699	0.683	0.62	0.612	0.6	0.554	0.559	0.437	0.353	0.325	0.37	0.281	0.287
1+5+8+10	1	1	0	1	1	0.866	0.712	0.831	0.51	0.646	0.823	0.641	0.569	0.355	0.45	0.533	0.366	0.313	0.274

## Sheet: drugs
1	bdq
2	clz
3	eta
4	eth
5	inh
6	lin
7	mox
8	pre
9	rif
